# Supplementary material for: Survey of cryptic unstable transcripts in yeast
Source: BMC Genomics. 2016 Apr 26;17:305. doi: 10.1186/s12864-016-2622-5 (PMC4845318; doi:10.1186/s12864-016-2622-5)
Supplement: Additional file 5: Table S1. — 4x Conserved CUT Annotations. A table containing the strain-specific genomic coordinates for all 855 4x conserved CUTs identified in this study. (XLSX 134 kb) [file 12864_2016_2622_MOESM5_ESM.xlsx]

## Sheet: S288c
Chromosome	Start	Stop	Name	Strand
chrXV	78074	78494	CUT4251	-
chrXV	92778	92896	CUT4379	-
chrXV	126284	126801	CUT3983	-
chrXV	145367	145797	CUT3108	-
chrXV	165950	166464	CUT3096	-
chrXV	183529	183807	CUT3458	-
chrXV	232707	233198	CUT4080	-
chrXV	262956	263889	CUT3256	-
chrXV	266291	266699	CUT4143	-
chrXV	323074	323338	CUT3801	-
chrXV	331402	332089	CUT3953	-
chrXV	354742	355856	CUT3867	-
chrXV	377571	379374	CUT3612	-
chrXV	384831	385200	CUT3019	-
chrXV	400385	400552	CUT3011	-
chrXV	442803	443052	CUT3859	-
chrXV	478028	478647	CUT3057	-
chrXV	515857	516303	CUT3802	-
chrXV	517246	517645	CUT2747	-
chrXV	520528	521397	CUT4298	-
chrXV	529187	530029	CUT3298	-
chrXV	535372	535938	CUT4242	-
chrXV	585794	586773	CUT3540	-
chrXV	675839	676409	CUT2521	-
chrXV	762767	763892	CUT2858	-
chrXV	769066	769403	CUT3113	-
chrXV	774869	775483	CUT3088	-
chrXV	777652	778562	CUT3531	-
chrXV	797747	798185	CUT3479	-
chrXV	811904	812368	CUT2592	-
chrXV	843753	844374	CUT3799	-
chrXV	869612	870836	CUT3425	-
chrXV	881188	881620	CUT2998	-
chrXV	904397	904791	CUT2707	-
chrXV	944779	945334	CUT3928	-
chrXV	954172	954959	CUT4043	-
chrXV	1006495	1007669	CUT4045	-
chrXV	1023220	1023438	CUT3027	-
chrXV	34441	34763	CUT3234	+
chrXV	59944	60481	CUT2654	+
chrXV	68061	68462	CUT2674	+
chrXV	95255	96048	CUT4061	+
chrXV	126895	127228	CUT2527	+
chrXV	134623	135806	CUT4024	+
chrXV	136498	137012	CUT3778	+
chrXV	153522	153998	CUT2129	+
chrXV	159609	159992	CUT2973	+
chrXV	166909	167246	CUT4245	+
chrXV	168899	169306	CUT3621	+
chrXV	201051	203001	CUT4417	+
chrXV	203258	203907	CUT4418	+
chrXV	204694	204902	CUT2407	+
chrXV	266479	266844	CUT3849	+
chrXV	280478	280859	CUT3311	+
chrXV	311641	312586	CUT2263	+
chrXV	314450	315190	CUT3004	+
chrXV	341518	342802	CUT3745	+
chrXV	372381	373350	CUT2856	+
chrXV	382221	382436	CUT2496	+
chrXV	417264	418228	CUT3242	+
chrXV	420648	421304	CUT3013	+
chrXV	425162	425989	CUT2394	+
chrXV	493407	493859	CUT4323	+
chrXV	515762	516213	CUT2809	+
chrXV	583471	584303	CUT3772	+
chrXV	610007	610748	CUT3003	+
chrXV	654714	655096	CUT2568	+
chrXV	774002	774812	CUT4430	+
chrXV	775712	777266	CUT2926	+
chrXV	820078	821036	CUT3385	+
chrXV	839832	840494	CUT3500	+
chrXV	878933	879204	CUT3123	+
chrXV	931443	931776	CUT4105	+
chrXV	997883	998526	CUT3811	+
chrXV	1000347	1001508	CUT4238	+
chrXV	1028365	1029086	CUT3026	+
chrXII	38635	39082	CUT3925	-
chrXII	89637	90016	CUT3944	-
chrXII	136455	137061	CUT3070	-
chrXII	203278	204064	CUT2365	-
chrXII	250287	250619	CUT2489	-
chrXII	260243	260869	CUT4348	-
chrXII	287281	287471	CUT3275	-
chrXII	336473	337258	CUT4029	-
chrXII	409891	410285	CUT2885	-
chrXII	425153	426411	CUT3582	-
chrXII	434420	435825	CUT3969	-
chrXII	447477	448150	CUT3632	-
chrXII	535289	535896	CUT3280	-
chrXII	537047	537667	CUT4316	-
chrXII	575156	575442	CUT2383	-
chrXII	577156	577636	CUT3052	-
chrXII	664999	665647	CUT3583	-
chrXII	667562	667870	CUT2706	-
chrXII	698098	698548	CUT4140	-
chrXII	699210	699502	CUT3049	-
chrXII	705312	705692	CUT3535	-
chrXII	753357	753925	CUT2210	-
chrXII	812410	812623	CUT3388	-
chrXII	839018	841026	CUT4437	-
chrXII	860280	860674	CUT4179	-
chrXII	862865	863166	CUT3605	-
chrXII	865033	866101	CUT4258	-
chrXII	887523	888046	CUT4201	-
chrXII	898774	899319	CUT3985	-
chrXII	910058	910470	CUT4408	-
chrXII	935080	935756	CUT3545	-
chrXII	938952	939289	CUT3711	-
chrXII	954017	954676	CUT4136	-
chrXII	961035	961814	CUT3037	-
chrXII	972922	973321	CUT3443	-
chrXII	975464	976412	CUT3731	-
chrXII	1009360	1009690	CUT3790	-
chrXII	1064347	1065125	CUT3738	-
chrXII	29175	29780	CUT3217	+
chrXII	55251	57143	CUT2730	+
chrXII	87126	88729	CUT4064	+
chrXII	142108	142998	CUT2418	+
chrXII	147646	148034	CUT3706	+
chrXII	180549	181090	CUT3767	+
chrXII	183615	184395	CUT3734	+
chrXII	188999	189504	CUT2667	+
chrXII	192353	193553	CUT3316	+
chrXII	197187	197307	CUT4337	+
chrXII	230356	231348	CUT3250	+
chrXII	233540	233957	CUT3181	+
chrXII	241055	242208	CUT4123	+
chrXII	244151	244813	CUT3525	+
chrXII	255383	255810	CUT3266	+
chrXII	269581	270748	CUT3938	+
chrXII	277474	278093	CUT3368	+
chrXII	296236	297332	CUT2864	+
chrXII	323297	324085	CUT2912	+
chrXII	399517	400347	CUT4162	+
chrXII	415500	416018	CUT2305	+
chrXII	426599	428059	CUT3585	+
chrXII	459023	459645	CUT3950	+
chrXII	532397	533688	CUT3436	+
chrXII	598353	598717	CUT2360	+
chrXII	634434	634672	CUT2987	+
chrXII	658101	658764	CUT4068	+
chrXII	676926	677251	CUT2502	+
chrXII	694847	695160	CUT4138	+
chrXII	730512	730878	CUT3414	+
chrXII	739160	739647	CUT2428	+
chrXII	745308	745551	CUT3839	+
chrXII	747439	748343	CUT3200	+
chrXII	837339	837883	CUT3555	+
chrXII	859210	859941	CUT4262	+
chrXII	870015	870282	CUT2398	+
chrXII	872121	872633	CUT4121	+
chrXII	910058	910625	CUT3865	+
chrXII	925397	925718	CUT2662	+
chrXII	942627	944939	CUT3716	+
chrXII	976496	977222	CUT2135	+
chrXII	1023698	1023994	CUT4367	+
chrXII	1033201	1033477	CUT3978	+
chrXII	1049560	1049885	CUT2873	+
chrXII	1063172	1063923	CUT4222	+
chrIV	6283	6515	CUT3423	-
chrIV	18798	19084	CUT2590	-
chrIV	30581	30866	CUT2656	-
chrIV	52503	53044	CUT2788	-
chrIV	85862	86422	CUT4142	-
chrIV	102227	103092	CUT2622	-
chrIV	121492	121754	CUT3061	-
chrIV	124282	124985	CUT3029	-
chrIV	125658	126899	CUT3106	-
chrIV	202322	204232	CUT3906	-
chrIV	217919	219283	CUT2286	-
chrIV	227064	228276	CUT3188	-
chrIV	234736	235137	CUT4148	-
chrIV	279375	279912	CUT3466	-
chrIV	288744	289446	CUT3691	-
chrIV	290959	292094	CUT3121	-
chrIV	353025	353435	CUT4203	-
chrIV	355486	355650	CUT3041	-
chrIV	436224	437021	CUT4303	-
chrIV	446583	447830	CUT3296	-
chrIV	464513	465517	CUT3701	-
chrIV	499794	500149	CUT2942	-
chrIV	512691	513238	CUT4129	-
chrIV	536742	536905	CUT3199	-
chrIV	542727	543113	CUT3966	-
chrIV	555864	556118	CUT4008	-
chrIV	578664	579858	CUT4186	-
chrIV	601117	601983	CUT2984	-
chrIV	609562	610895	CUT3877	-
chrIV	616649	617066	CUT3880	-
chrIV	641796	642252	CUT4431	-
chrIV	667853	668055	CUT4391	-
chrIV	669233	670858	CUT4392	-
chrIV	683937	684602	CUT4299	-
chrIV	708014	708402	CUT2494	-
chrIV	731291	731734	CUT3557	-
chrIV	746351	746520	CUT4350	-
chrIV	752460	752788	CUT3989	-
chrIV	765428	765864	CUT4267	-
chrIV	770847	771265	CUT3639	-
chrIV	842285	842703	CUT3492	-
chrIV	860801	861750	CUT4269	-
chrIV	878407	878714	CUT4037	-
chrIV	884931	885465	CUT4130	-
chrIV	976199	977465	CUT4139	-
chrIV	983070	983628	CUT3643	-
chrIV	1026501	1026736	CUT4364	-
chrIV	1030916	1031207	CUT3412	-
chrIV	1111655	1112112	CUT3687	-
chrIV	1220141	1221444	CUT3808	-
chrIV	1228987	1229728	CUT3246	-
chrIV	1259963	1261026	CUT4191	-
chrIV	1280636	1281387	CUT4276	-
chrIV	1295735	1296309	CUT3183	-
chrIV	1345509	1345726	CUT2533	-
chrIV	1394864	1395936	CUT3287	-
chrIV	1436971	1437609	CUT2410	-
chrIV	21366	21916	CUT4118	+
chrIV	44119	44824	CUT3498	+
chrIV	60632	62110	CUT2911	+
chrIV	71021	71437	CUT2985	+
chrIV	91932	92762	CUT3979	+
chrIV	150460	151125	CUT3964	+
chrIV	185731	186658	CUT3591	+
chrIV	206674	206935	CUT4125	+
chrIV	251541	252085	CUT2086	+
chrIV	269230	269787	CUT2539	+
chrIV	289761	290084	CUT3272	+
chrIV	297637	298544	CUT3821	+
chrIV	310964	311243	CUT2888	+
chrIV	321356	321608	CUT4388	+
chrIV	331585	332100	CUT2757	+
chrIV	375042	375509	CUT2798	+
chrIV	409554	410002	CUT2557	+
chrIV	476683	477804	CUT2583	+
chrIV	495773	497226	CUT3260	+
chrIV	522935	523676	CUT4220	+
chrIV	537207	537386	CUT2552	+
chrIV	568199	568974	CUT2941	+
chrIV	598905	599125	CUT2731	+
chrIV	661841	662419	CUT4390	+
chrIV	708183	708370	CUT4119	+
chrIV	775584	777074	CUT3164	+
chrIV	829494	831334	CUT4333	+
chrIV	884449	884703	CUT3504	+
chrIV	1002295	1002877	CUT3592	+
chrIV	1030970	1031311	CUT3194	+
chrIV	1044591	1045127	CUT3189	+
chrIV	1052923	1053455	CUT2604	+
chrIV	1062219	1063306	CUT2348	+
chrIV	1064597	1065370	CUT2341	+
chrIV	1072000	1072806	CUT3670	+
chrIV	1248251	1249299	CUT3945	+
chrIV	1257016	1257732	CUT3662	+
chrIV	1278807	1279224	CUT4116	+
chrIV	1284934	1285206	CUT3418	+
chrIV	1289847	1290177	CUT4314	+
chrIV	1318343	1318835	CUT3456	+
chrIV	1324262	1325403	CUT2225	+
chrIV	1326263	1326646	CUT3680	+
chrIV	1379630	1380128	CUT2826	+
chrIV	1386586	1387438	CUT2962	+
chrIV	1414107	1414427	CUT3461	+
chrIV	1418962	1420653	CUT3402	+
chrIV	1446817	1447039	CUT2909	+
chrIV	1452639	1453012	CUT3536	+
chrIV	1456021	1456420	CUT3526	+
chrV	30584	30940	CUT3001	-
chrV	61309	63031	CUT3434	-
chrV	126321	127401	CUT4365	-
chrV	137184	137538	CUT3047	-
chrV	148282	149133	CUT3328	-
chrV	167183	167562	CUT3140	-
chrV	170801	171478	CUT4215	-
chrV	192170	193524	CUT4239	-
chrV	226945	227284	CUT4305	-
chrV	248890	250000	CUT3303	-
chrV	317286	318470	CUT3929	-
chrV	334316	334716	CUT2879	-
chrV	336681	336858	CUT2989	-
chrV	430867	431510	CUT3959	-
chrV	438757	439456	CUT3000	-
chrV	447428	447823	CUT4046	-
chrV	453780	454196	CUT3103	-
chrV	467606	468677	CUT4290	-
chrV	524646	524887	CUT3627	-
chrV	559170	560111	CUT3699	-
chrV	48873	50210	CUT3326	+
chrV	57566	58018	CUT3936	+
chrV	68707	69230	CUT3406	+
chrV	86331	87005	CUT3657	+
chrV	88503	88638	CUT4280	+
chrV	165930	166592	CUT2971	+
chrV	225885	226139	CUT3085	+
chrV	243890	244936	CUT2637	+
chrV	252761	253057	CUT2671	+
chrV	253742	254520	CUT3904	+
chrV	273231	273599	CUT3079	+
chrV	283596	284539	CUT3759	+
chrV	285618	285995	CUT3174	+
chrV	300199	300613	CUT3301	+
chrV	328951	329952	CUT2278	+
chrV	331704	332853	CUT2776	+
chrV	337138	337652	CUT4347	+
chrV	341076	341746	CUT3554	+
chrV	348128	351514	CUT2814	+
chrV	358356	359096	CUT3465	+
chrV	362769	363536	CUT3510	+
chrV	437120	437483	CUT3842	+
chrV	498157	499767	CUT4113	+
chrV	575623	576178	CUT3934	+
chrV	577921	578405	CUT3473	+
chrVIII	68283	68803	CUT4321	-
chrVIII	129642	130729	CUT2986	-
chrVIII	182851	184447	CUT2652	-
chrVIII	194138	194744	CUT3125	-
chrVIII	199303	199642	CUT3712	-
chrVIII	213143	213738	CUT3988	-
chrVIII	240864	241570	CUT4256	-
chrVIII	244563	245773	CUT3784	-
chrVIII	251462	252031	CUT3623	-
chrVIII	282144	283347	CUT3505	-
chrVIII	288858	290945	CUT3080	-
chrVIII	329256	329658	CUT2470	-
chrVIII	334609	335115	CUT3176	-
chrVIII	341107	342575	CUT3225	-
chrVIII	345460	345870	CUT3700	-
chrVIII	351256	351796	CUT3973	-
chrVIII	362255	363072	CUT3909	-
chrVIII	390143	390998	CUT3204	-
chrVIII	396136	396670	CUT4264	-
chrVIII	416158	416517	CUT3110	-
chrVIII	419981	420568	CUT4006	-
chrVIII	450020	451651	CUT4133	-
chrVIII	458910	460785	CUT3779	-
chrVIII	463810	465233	CUT3279	-
chrVIII	477810	480335	CUT2849	-
chrVIII	496866	497211	CUT3976	-
chrVIII	513311	513885	CUT3262	-
chrVIII	517499	518392	CUT2964	-
chrVIII	20043	20344	CUT3507	+
chrVIII	66430	66895	CUT2642	+
chrVIII	75496	75765	CUT3310	+
chrVIII	105542	106048	CUT2811	+
chrVIII	107832	108844	CUT3777	+
chrVIII	114070	116001	CUT4126	+
chrVIII	171673	172625	CUT4442	+
chrVIII	174985	177340	CUT3863	+
chrVIII	191505	192082	CUT3819	+
chrVIII	202941	203549	CUT3773	+
chrVIII	228664	229184	CUT2325	+
chrVIII	232594	233064	CUT3365	+
chrVIII	233536	234121	CUT2406	+
chrVIII	296689	298062	CUT3963	+
chrVIII	299378	300223	CUT2736	+
chrVIII	372692	373192	CUT2493	+
chrVIII	374046	374776	CUT3508	+
chrVIII	377737	377979	CUT3168	+
chrVIII	387644	388419	CUT2698	+
chrVIII	394665	395131	CUT3577	+
chrVIII	446956	447341	CUT2713	+
chrVIII	510985	511895	CUT3347	+
chrXIV	26418	26860	CUT4206	-
chrXIV	59070	59987	CUT4374	-
chrXIV	61265	63518	CUT3220	-
chrXIV	81313	82462	CUT4272	-
chrXIV	102602	103332	CUT3229	-
chrXIV	149572	150005	CUT3954	-
chrXIV	167449	169781	CUT4351	-
chrXIV	223699	224194	CUT2999	-
chrXIV	236096	236989	CUT3371	-
chrXIV	269779	271358	CUT4438	-
chrXIV	276829	277180	CUT2846	-
chrXIV	280963	281379	CUT2271	-
chrXIV	329323	330040	CUT2116	-
chrXIV	401542	403235	CUT3905	-
chrXIV	421997	422397	CUT4355	-
chrXIV	452175	452643	CUT2891	-
chrXIV	474941	476166	CUT4439	-
chrXIV	479107	480499	CUT2749	-
chrXIV	520469	522973	CUT3342	-
chrXIV	523910	524726	CUT4415	-
chrXIV	524884	526775	CUT4416	-
chrXIV	549282	549652	CUT2970	-
chrXIV	564831	567232	CUT3549	-
chrXIV	608511	609221	CUT2540	-
chrXIV	636499	637206	CUT2279	-
chrXIV	657929	659842	CUT3641	-
chrXIV	684342	684885	CUT2821	-
chrXIV	701605	703156	CUT3050	-
chrXIV	736304	737296	CUT3695	-
chrXIV	38338	38580	CUT3971	+
chrXIV	163183	163990	CUT3532	+
chrXIV	164579	165118	CUT4209	+
chrXIV	181976	182562	CUT3295	+
chrXIV	193633	194533	CUT3822	+
chrXIV	212801	213633	CUT4103	+
chrXIV	215862	216444	CUT3002	+
chrXIV	229110	229471	CUT4312	+
chrXIV	252982	254080	CUT3755	+
chrXIV	265313	266419	CUT3115	+
chrXIV	296431	297624	CUT2914	+
chrXIV	302476	303253	CUT2292	+
chrXIV	304024	304875	CUT2541	+
chrXIV	343856	344467	CUT3922	+
chrXIV	345476	345986	CUT3593	+
chrXIV	376175	376518	CUT4146	+
chrXIV	410044	411056	CUT4052	+
chrXIV	412936	413375	CUT4086	+
chrXIV	420044	420368	CUT2249	+
chrXIV	422479	422730	CUT3868	+
chrXIV	434659	435486	CUT2716	+
chrXIV	436428	437247	CUT3997	+
chrXIV	437720	438041	CUT2866	+
chrXIV	495670	496032	CUT4341	+
chrXIV	563167	564628	CUT3692	+
chrXIV	573844	574224	CUT3794	+
chrXIV	582881	583576	CUT3457	+
chrXIV	656325	657299	CUT2893	+
chrXIV	718237	718983	CUT3618	+
chrXIV	731622	732426	CUT2867	+
chrXIV	740180	740758	CUT3845	+
chrVI	35210	35477	CUT2617	-
chrVI	105119	105635	CUT3852	-
chrVI	231473	231973	CUT3335	-
chrVI	237896	238321	CUT4058	-
chrVI	31192	32671	CUT3843	+
chrVI	41044	42424	CUT2685	+
chrVI	153278	153542	CUT3219	+
chrVI	190126	190747	CUT2482	+
chrVI	210256	210377	CUT3282	+
chrVI	211582	211961	CUT3881	+
chrIX	67826	68169	CUT2872	-
chrIX	109155	111060	CUT3914	-
chrIX	118638	119534	CUT3288	-
chrIX	203465	203721	CUT2522	-
chrIX	237911	238378	CUT4055	-
chrIX	249247	249697	CUT2213	-
chrIX	254779	255080	CUT3935	-
chrIX	332483	332985	CUT3676	-
chrIX	345697	345885	CUT2526	-
chrIX	363864	364981	CUT3891	-
chrIX	380464	380885	CUT3702	-
chrIX	75805	76694	CUT2342	+
chrIX	83272	84166	CUT2904	+
chrIX	132380	132765	CUT2639	+
chrIX	171093	171956	CUT4180	+
chrIX	189577	189854	CUT2750	+
chrIX	198430	198900	CUT3644	+
chrIX	232173	232448	CUT3654	+
chrIX	251482	251866	CUT3082	+
chrIX	252440	252901	CUT2610	+
chrIX	266640	269724	CUT3550	+
chrIX	352860	353006	CUT2832	+
chrIX	397284	397799	CUT3620	+
chrXII	48400	48649	CUT4218	-
chrXII	87219	87719	CUT3968	-
chrXII	114942	115668	CUT4409	-
chrXII	136393	136624	CUT4300	-
chrXII	169544	170200	CUT2310	-
chrXII	217571	219955	CUT3813	-
chrXII	243985	245054	CUT3464	-
chrXII	276043	276445	CUT4284	-
chrXII	288735	289185	CUT2765	-
chrXII	354202	354343	CUT4096	-
chrXII	356959	357641	CUT3895	-
chrXII	395234	395471	CUT2929	-
chrXII	404248	404789	CUT3486	-
chrXII	429131	430297	CUT3581	-
chrXII	447084	447787	CUT3126	-
chrXII	499320	499697	CUT4229	-
chrXII	549924	550465	CUT3780	-
chrXII	567329	567675	CUT3871	-
chrXII	568276	569813	CUT2409	-
chrXII	580812	582198	CUT3163	-
chrXII	624078	624394	CUT4160	-
chrXII	633089	633666	CUT3890	-
chrXII	654308	654884	CUT3735	-
chrXII	656359	656872	CUT3683	-
chrXII	659232	661017	CUT4446	-
chrXII	665150	666595	CUT4236	-
chrXII	669150	669309	CUT2433	-
chrXII	749927	750745	CUT3480	-
chrXII	764599	764969	CUT4009	-
chrXII	774914	775374	CUT3696	-
chrXII	778243	778794	CUT3728	-
chrXII	868491	868752	CUT3693	-
chrXII	903159	903368	CUT3459	-
chrXII	18269	18716	CUT3996	+
chrXII	19800	20443	CUT3941	+
chrXII	46832	47377	CUT2459	+
chrXII	63654	64141	CUT3899	+
chrXII	134552	135643	CUT3429	+
chrXII	152748	153124	CUT2226	+
chrXII	153606	153945	CUT3862	+
chrXII	170500	170966	CUT2450	+
chrXII	203639	204388	CUT3956	+
chrXII	220343	220533	CUT3675	+
chrXII	241197	241941	CUT3177	+
chrXII	334946	335232	CUT4038	+
chrXII	353068	354184	CUT4411	+
chrXII	483701	484042	CUT3551	+
chrXII	505818	506656	CUT4176	+
chrXII	539621	540651	CUT4060	+
chrXII	562206	562760	CUT4270	+
chrXII	589030	589388	CUT2334	+
chrXII	596877	598141	CUT2587	+
chrXII	680009	680610	CUT2542	+
chrXII	754716	755181	CUT2057	+
chrXII	756414	756543	CUT4250	+
chrXII	763263	763617	CUT2868	+
chrXII	780037	780756	CUT2343	+
chrXII	811451	812723	CUT3083	+
chrXII	840444	841197	CUT3051	+
chrXII	866551	866986	CUT4018	+
chrXII	872383	872850	CUT2774	+
chrIII	33660	33892	CUT4427	-
chrIII	80696	80977	CUT4124	-
chrIII	215710	216379	CUT2503	-
chrIII	230493	231075	CUT3853	-
chrIII	238938	239373	CUT2991	-
chrIII	255725	256079	CUT3854	-
chrIII	259434	261226	CUT3399	-
chrIII	41738	42211	CUT3947	+
chrIII	43796	44063	CUT3046	+
chrIII	102928	103462	CUT3395	+
chrIII	136479	139112	CUT3034	+
chrIII	167422	167803	CUT3499	+
chrIII	181089	181790	CUT2649	+
chrIII	203640	203854	CUT4287	+
chrIII	265515	265801	CUT2905	+
chrXI	37882	38575	CUT3091	-
chrXI	94295	95974	CUT3420	-
chrXI	98096	99891	CUT4091	-
chrXI	106126	106600	CUT2438	-
chrXI	124846	125189	CUT3511	-
chrXI	156875	158035	CUT3496	-
chrXI	164162	164459	CUT4346	-
chrXI	202868	203125	CUT3045	-
chrXI	251202	251426	CUT3951	-
chrXI	263353	263836	CUT3958	-
chrXI	276199	276940	CUT4063	-
chrXI	279514	280568	CUT2629	-
chrXI	291039	291841	CUT2766	-
chrXI	362684	363025	CUT3495	-
chrXI	391449	392622	CUT3844	-
chrXI	456943	457531	CUT2882	-
chrXI	498391	499249	CUT3587	-
chrXI	528016	528462	CUT3431	-
chrXI	544971	545297	CUT4027	-
chrXI	565504	566176	CUT3797	-
chrXI	567910	568816	CUT4032	-
chrXI	582497	582640	CUT4275	-
chrXI	593353	594846	CUT3332	-
chrXI	636590	637613	CUT2660	-
chrXI	68528	70817	CUT3686	+
chrXI	133985	134305	CUT3084	+
chrXI	135771	136986	CUT3119	+
chrXI	143229	144118	CUT3837	+
chrXI	154064	154432	CUT2959	+
chrXI	164632	166120	CUT4204	+
chrXI	168806	169088	CUT2370	+
chrXI	191444	191971	CUT3397	+
chrXI	228842	230682	CUT2591	+
chrXI	251515	254308	CUT4317	+
chrXI	322363	322723	CUT4101	+
chrXI	333010	334353	CUT3635	+
chrXI	340163	341125	CUT4089	+
chrXI	388087	388241	CUT3506	+
chrXI	394592	395675	CUT3099	+
chrXI	404359	404741	CUT2572	+
chrXI	425796	427037	CUT2807	+
chrXI	445256	445623	CUT3659	+
chrXI	452338	453331	CUT3781	+
chrXI	467308	467520	CUT3472	+
chrXI	469214	469472	CUT3955	+
chrXI	481434	482510	CUT2349	+
chrXI	516357	516912	CUT2719	+
chrXI	545133	546341	CUT3741	+
chrXI	577525	578225	CUT2289	+
chrXI	582845	583243	CUT4066	+
chrXI	592848	593256	CUT3537	+
chrXI	615720	616418	CUT4128	+
chrX	64400	65304	CUT3449	-
chrX	81088	81607	CUT3830	-
chrX	98879	99164	CUT3920	-
chrX	100698	101078	CUT4122	-
chrX	107215	107722	CUT2865	-
chrX	126244	127351	CUT3930	-
chrX	147488	147715	CUT4359	-
chrX	150179	150557	CUT3804	-
chrX	153644	154381	CUT3390	-
chrX	180245	180799	CUT4375	-
chrX	188482	188699	CUT3758	-
chrX	198900	199167	CUT4156	-
chrX	201360	202812	CUT4094	-
chrX	206411	206614	CUT2848	-
chrX	268997	269966	CUT4039	-
chrX	280891	282263	CUT4049	-
chrX	318448	318845	CUT3723	-
chrX	394382	395333	CUT3210	-
chrX	404843	405173	CUT2240	-
chrX	408572	409173	CUT2703	-
chrX	417383	417720	CUT2111	-
chrX	436678	436865	CUT4181	-
chrX	462187	463471	CUT3708	-
chrX	493227	493577	CUT3915	-
chrX	503394	503907	CUT3664	-
chrX	525051	525977	CUT2808	-
chrX	530923	532092	CUT3330	-
chrX	574433	575205	CUT3128	-
chrX	610907	612055	CUT3304	-
chrX	621481	621793	CUT3308	-
chrX	638561	639091	CUT3885	-
chrX	641495	641917	CUT4265	-
chrX	642823	643285	CUT2803	-
chrX	652007	652758	CUT4213	-
chrX	75345	75881	CUT4377	+
chrX	92171	92336	CUT3596	+
chrX	98312	98694	CUT4153	+
chrX	113116	114192	CUT3373	+
chrX	134377	136636	CUT4428	+
chrX	141723	142375	CUT3887	+
chrX	162401	163381	CUT3306	+
chrX	194597	194836	CUT4161	+
chrX	291179	292628	CUT3533	+
chrX	330837	331403	CUT2520	+
chrX	339557	339817	CUT3340	+
chrX	350813	351702	CUT3638	+
chrX	415432	415884	CUT3178	+
chrX	457851	459154	CUT4178	+
chrX	460370	460760	CUT4247	+
chrX	482834	483181	CUT3831	+
chrX	572287	573090	CUT2474	+
chrX	573763	574437	CUT3946	+
chrX	605917	606299	CUT4135	+
chrX	610463	611064	CUT3789	+
chrX	621243	622438	CUT4436	+
chrVII	12639	12917	CUT3961	-
chrVII	19396	21687	CUT3762	-
chrVII	46955	47644	CUT2461	-
chrVII	54126	54549	CUT4338	-
chrVII	85204	85628	CUT2889	-
chrVII	92388	93731	CUT4035	-
chrVII	95633	96555	CUT3312	-
chrVII	121751	122600	CUT3357	-
chrVII	129142	129660	CUT4099	-
chrVII	142655	142846	CUT4062	-
chrVII	155219	155981	CUT4394	-
chrVII	165040	165884	CUT3294	-
chrVII	215009	215614	CUT2742	-
chrVII	274903	275557	CUT4047	-
chrVII	277279	278292	CUT4373	-
chrVII	285245	285546	CUT4395	-
chrVII	286852	287771	CUT4397	-
chrVII	304999	305336	CUT2136	-
chrVII	335547	336002	CUT4085	-
chrVII	375269	375569	CUT2530	-
chrVII	415671	416354	CUT4398	-
chrVII	416772	417851	CUT4399	-
chrVII	458578	458914	CUT2097	-
chrVII	518881	520672	CUT3599	-
chrVII	527440	528140	CUT2805	-
chrVII	529060	530295	CUT4400	-
chrVII	530632	531120	CUT4401	-
chrVII	568026	568413	CUT3833	-
chrVII	593255	593767	CUT3378	-
chrVII	594872	595749	CUT3841	-
chrVII	642225	643124	CUT4336	-
chrVII	656416	656767	CUT4078	-
chrVII	657922	658590	CUT4228	-
chrVII	663861	664212	CUT4257	-
chrVII	719915	720762	CUT4205	-
chrVII	726326	726716	CUT4165	-
chrVII	733075	733610	CUT3742	-
chrVII	747528	749229	CUT3694	-
chrVII	756944	757391	CUT2151	-
chrVII	793454	795044	CUT4217	-
chrVII	831648	832026	CUT4210	-
chrVII	892100	892312	CUT4077	-
chrVII	896657	897741	CUT3901	-
chrVII	961343	961833	CUT3107	-
chrVII	971785	972049	CUT3428	-
chrVII	976602	976769	CUT2322	-
chrVII	1052386	1052554	CUT3714	-
chrVII	52418	52543	CUT2463	+
chrVII	93783	95570	CUT4357	+
chrVII	165068	165462	CUT4311	+
chrVII	188687	189268	CUT3237	+
chrVII	227123	228410	CUT3563	+
chrVII	267586	268334	CUT3640	+
chrVII	279106	279598	CUT4015	+
chrVII	282444	282775	CUT3570	+
chrVII	301954	302481	CUT3095	+
chrVII	365254	365925	CUT2224	+
chrVII	425148	425812	CUT4048	+
chrVII	431462	432286	CUT3866	+
chrVII	447941	448337	CUT2958	+
chrVII	476448	477203	CUT2123	+
chrVII	488654	489570	CUT3064	+
chrVII	557321	557922	CUT3972	+
chrVII	592375	592760	CUT4211	+
chrVII	602882	603904	CUT3062	+
chrVII	613940	614425	CUT3338	+
chrVII	623668	624168	CUT2347	+
chrVII	637927	638779	CUT2930	+
chrVII	664570	665422	CUT3284	+
chrVII	686734	687203	CUT3269	+
chrVII	720348	720792	CUT3403	+
chrVII	726201	726904	CUT3840	+
chrVII	778879	779564	CUT3561	+
chrVII	816237	816656	CUT2390	+
chrVII	830190	830800	CUT3502	+
chrVII	832238	833859	CUT4441	+
chrVII	836377	836648	CUT4088	+
chrVII	841048	841337	CUT3292	+
chrVII	871834	872615	CUT3851	+
chrVII	900854	901231	CUT2180	+
chrVII	949703	950117	CUT2823	+
chrVII	962160	962984	CUT3405	+
chrVII	965691	966947	CUT3078	+
chrVII	981321	982498	CUT3427	+
chrVII	987901	988279	CUT4288	+
chrVII	1004310	1004675	CUT2648	+
chrVII	1013472	1014300	CUT3933	+
chrVII	1047591	1048973	CUT4404	+
chrVII	1050993	1051319	CUT2315	+
chrI	15510	17105	CUT3815	-
chrI	17667	18596	CUT3609	-
chrI	19073	20161	CUT3349	-
chrI	51567	52074	CUT4318	-
chrI	119906	120468	CUT2245	-
chrI	135303	135831	CUT4120	-
chrI	26638	26953	CUT2408	+
chrI	40762	41184	CUT3516	+
chrI	52479	53924	CUT4435	+
chrI	85235	85484	CUT3752	+
chrII	24273	24758	CUT3369	-
chrII	33053	33580	CUT2468	-
chrII	75190	76423	CUT3613	-
chrII	155116	155521	CUT3487	-
chrII	214129	214312	CUT4212	-
chrII	270159	271266	CUT4384	-
chrII	271570	272274	CUT4385	-
chrII	273739	274221	CUT3598	-
chrII	313160	314170	CUT4044	-
chrII	354644	355157	CUT2687	-
chrII	365317	365585	CUT2715	-
chrII	380069	380913	CUT4223	-
chrII	419297	419959	CUT3864	-
chrII	503362	503968	CUT3980	-
chrII	504999	505505	CUT3136	-
chrII	509802	510244	CUT3501	-
chrII	519641	520076	CUT4255	-
chrII	646132	646440	CUT4199	-
chrII	687987	688258	CUT4025	-
chrII	704542	705123	CUT3873	-
chrII	722466	723595	CUT3776	-
chrII	744241	744839	CUT2769	-
chrII	68687	69090	CUT3823	+
chrII	148666	149359	CUT2944	+
chrII	176058	176566	CUT3023	+
chrII	264623	265364	CUT3017	+
chrII	278619	279541	CUT4386	+
chrII	282929	283255	CUT3668	+
chrII	296680	298010	CUT2880	+
chrII	298563	299254	CUT4278	+
chrII	309577	310106	CUT2737	+
chrII	319633	319911	CUT3809	+
chrII	338220	338965	CUT3858	+
chrII	342318	343150	CUT3441	+
chrII	348710	351017	CUT3754	+
chrII	351578	351732	CUT2842	+
chrII	353689	354198	CUT3355	+
chrII	379847	380427	CUT3289	+
chrII	395835	396132	CUT4075	+
chrII	398405	398753	CUT3869	+
chrII	415546	415940	CUT3031	+
chrII	444776	447633	CUT4028	+
chrII	454234	455494	CUT3791	+
chrII	461720	462173	CUT2735	+
chrII	463555	464459	CUT3576	+
chrII	541904	542589	CUT2887	+
chrII	552200	552907	CUT2946	+
chrII	646780	647010	CUT2467	+
chrII	666077	666600	CUT4200	+
chrII	682337	682727	CUT3672	+
chrII	690888	691317	CUT2361	+
chrII	698592	700407	CUT3646	+
chrII	718693	719998	CUT3130	+
chrXVI	20340	21595	CUT4447	-
chrXVI	49873	50279	CUT3433	-
chrXVI	80667	81939	CUT3703	-
chrXVI	82395	83428	CUT3984	-
chrXVI	106457	107922	CUT4232	-
chrXVI	133879	134742	CUT3184	-
chrXVI	155697	156259	CUT2574	-
chrXVI	179467	181020	CUT4433	-
chrXVI	181455	182837	CUT4434	-
chrXVI	202501	202744	CUT2615	-
chrXVI	256222	256757	CUT4368	-
chrXVI	314155	314521	CUT2508	-
chrXVI	357928	358291	CUT3201	-
chrXVI	385839	386834	CUT3038	-
chrXVI	412336	414322	CUT3515	-
chrXVI	448681	449293	CUT4423	-
chrXVI	449728	450191	CUT4424	-
chrXVI	460416	460688	CUT3665	-
chrXVI	461983	462222	CUT4167	-
chrXVI	465817	466659	CUT3615	-
chrXVI	598823	600284	CUT2605	-
chrXVI	608021	608346	CUT3186	-
chrXVI	613427	614261	CUT3419	-
chrXVI	616116	617438	CUT3884	-
chrXVI	650513	650980	CUT4259	-
chrXVI	654450	654698	CUT4170	-
chrXVI	668230	669034	CUT3769	-
chrXVI	675310	675623	CUT2721	-
chrXVI	721763	722392	CUT3634	-
chrXVI	727193	728841	CUT3707	-
chrXVI	735620	736876	CUT3092	-
chrXVI	739171	739735	CUT3160	-
chrXVI	797142	797405	CUT4292	-
chrXVI	831148	832042	CUT4071	-
chrXVI	834786	835691	CUT4226	-
chrXVI	857213	857695	CUT3558	-
chrXVI	22052	22295	CUT4319	+
chrXVI	28029	28520	CUT3645	+
chrXVI	49164	49521	CUT3366	+
chrXVI	59523	60162	CUT4420	+
chrXVI	60593	62147	CUT4421	+
chrXVI	70563	71916	CUT3650	+
chrXVI	118514	119183	CUT3919	+
chrXVI	144841	145570	CUT3768	+
chrXVI	158616	159421	CUT3370	+
chrXVI	190406	190843	CUT3875	+
chrXVI	201239	202103	CUT3042	+
chrXVI	242825	243225	CUT3892	+
chrXVI	266426	266781	CUT3274	+
chrXVI	327826	328402	CUT3285	+
chrXVI	344924	345278	CUT2611	+
chrXVI	380047	380825	CUT4372	+
chrXVI	384208	385100	CUT4422	+
chrXVI	387425	387663	CUT2565	+
chrXVI	400905	401220	CUT3630	+
chrXVI	444044	445588	CUT2549	+
chrXVI	460797	462168	CUT3334	+
chrXVI	534162	534652	CUT3658	+
chrXVI	610844	611148	CUT4354	+
chrXVI	644848	645288	CUT3766	+
chrXVI	653493	653811	CUT2582	+
chrXVI	666080	667296	CUT3626	+
chrXVI	688571	689573	CUT3688	+
chrXVI	788790	789272	CUT3142	+
chrXVI	833497	834513	CUT4051	+
chrXVI	845181	845784	CUT3367	+

## Sheet: Sigma1278b
Chromosome	Start	Stop	Name	Strand
chrXV	78074	78494	CUT4251	-
chrXV	92778	92896	CUT4379	-
chrXV	126284	126801	CUT3983	-
chrXV	145367	145797	CUT3108	-
chrXV	165950	166464	CUT3096	-
chrXV	183529	183807	CUT3458	-
chrXV	232707	233198	CUT4080	-
chrXV	262956	263889	CUT3256	-
chrXV	266291	266699	CUT4143	-
chrXV	323074	323338	CUT3801	-
chrXV	331402	332089	CUT3953	-
chrXV	354742	355856	CUT3867	-
chrXV	377571	379374	CUT3612	-
chrXV	384831	385200	CUT3019	-
chrXV	400385	400552	CUT3011	-
chrXV	442803	443052	CUT3859	-
chrXV	478028	478647	CUT3057	-
chrXV	515857	516303	CUT3802	-
chrXV	517246	517645	CUT2747	-
chrXV	520528	521397	CUT4298	-
chrXV	529187	530029	CUT3298	-
chrXV	535372	535938	CUT4242	-
chrXV	585794	586773	CUT3540	-
chrXV	675839	676409	CUT2521	-
chrXV	762767	763892	CUT2858	-
chrXV	769066	769403	CUT3113	-
chrXV	774869	775483	CUT3088	-
chrXV	777652	778562	CUT3531	-
chrXV	797747	798185	CUT3479	-
chrXV	811904	812368	CUT2592	-
chrXV	843753	844374	CUT3799	-
chrXV	869612	870836	CUT3425	-
chrXV	881188	881620	CUT2998	-
chrXV	904397	904791	CUT2707	-
chrXV	944779	945334	CUT3928	-
chrXV	954172	954959	CUT4043	-
chrXV	1006495	1007669	CUT4045	-
chrXV	1023220	1023438	CUT3027	-
chrXV	34441	34763	CUT3234	+
chrXV	59944	60481	CUT2654	+
chrXV	68061	68462	CUT2674	+
chrXV	95255	96048	CUT4061	+
chrXV	126895	127228	CUT2527	+
chrXV	134623	135806	CUT4024	+
chrXV	136498	137012	CUT3778	+
chrXV	153522	153998	CUT2129	+
chrXV	159609	159992	CUT2973	+
chrXV	166909	167246	CUT4245	+
chrXV	168899	169306	CUT3621	+
chrXV	201051	203001	CUT4417	+
chrXV	203258	203907	CUT4418	+
chrXV	204694	204902	CUT2407	+
chrXV	266479	266844	CUT3849	+
chrXV	280478	280859	CUT3311	+
chrXV	311641	312586	CUT2263	+
chrXV	314450	315190	CUT3004	+
chrXV	341518	342802	CUT3745	+
chrXV	372381	373350	CUT2856	+
chrXV	382221	382436	CUT2496	+
chrXV	417264	418228	CUT3242	+
chrXV	420648	421304	CUT3013	+
chrXV	425162	425989	CUT2394	+
chrXV	493407	493859	CUT4323	+
chrXV	515762	516213	CUT2809	+
chrXV	583471	584303	CUT3772	+
chrXV	610007	610748	CUT3003	+
chrXV	654714	655096	CUT2568	+
chrXV	774002	774812	CUT4430	+
chrXV	775712	777266	CUT2926	+
chrXV	820078	821036	CUT3385	+
chrXV	839832	840494	CUT3500	+
chrXV	878933	879204	CUT3123	+
chrXV	931443	931776	CUT4105	+
chrXV	997883	998526	CUT3811	+
chrXV	1000347	1001508	CUT4238	+
chrXV	1028365	1029086	CUT3026	+
chrXII	38635	39082	CUT3925	-
chrXII	89637	90016	CUT3944	-
chrXII	136455	137061	CUT3070	-
chrXII	203278	204064	CUT2365	-
chrXII	250287	250619	CUT2489	-
chrXII	260243	260869	CUT4348	-
chrXII	287281	287471	CUT3275	-
chrXII	336473	337258	CUT4029	-
chrXII	409891	410285	CUT2885	-
chrXII	425153	426411	CUT3582	-
chrXII	434420	435825	CUT3969	-
chrXII	447477	448150	CUT3632	-
chrXII	535289	535896	CUT3280	-
chrXII	537047	537667	CUT4316	-
chrXII	575156	575442	CUT2383	-
chrXII	577156	577636	CUT3052	-
chrXII	664999	665647	CUT3583	-
chrXII	667562	667870	CUT2706	-
chrXII	698098	698548	CUT4140	-
chrXII	699210	699502	CUT3049	-
chrXII	705312	705692	CUT3535	-
chrXII	753357	753925	CUT2210	-
chrXII	812410	812623	CUT3388	-
chrXII	839018	841026	CUT4437	-
chrXII	860280	860674	CUT4179	-
chrXII	862865	863166	CUT3605	-
chrXII	865033	866101	CUT4258	-
chrXII	887523	888046	CUT4201	-
chrXII	898774	899319	CUT3985	-
chrXII	910058	910470	CUT4408	-
chrXII	935080	935756	CUT3545	-
chrXII	938952	939289	CUT3711	-
chrXII	954017	954676	CUT4136	-
chrXII	961035	961814	CUT3037	-
chrXII	972922	973321	CUT3443	-
chrXII	975464	976412	CUT3731	-
chrXII	1009360	1009690	CUT3790	-
chrXII	1064347	1065125	CUT3738	-
chrXII	29175	29780	CUT3217	+
chrXII	55251	57143	CUT2730	+
chrXII	87126	88729	CUT4064	+
chrXII	142108	142998	CUT2418	+
chrXII	147646	148034	CUT3706	+
chrXII	180549	181090	CUT3767	+
chrXII	183615	184395	CUT3734	+
chrXII	188999	189504	CUT2667	+
chrXII	192353	193553	CUT3316	+
chrXII	197187	197307	CUT4337	+
chrXII	230356	231348	CUT3250	+
chrXII	233540	233957	CUT3181	+
chrXII	241055	242208	CUT4123	+
chrXII	244151	244813	CUT3525	+
chrXII	255383	255810	CUT3266	+
chrXII	269581	270748	CUT3938	+
chrXII	277474	278093	CUT3368	+
chrXII	296236	297332	CUT2864	+
chrXII	323297	324085	CUT2912	+
chrXII	399517	400347	CUT4162	+
chrXII	415500	416018	CUT2305	+
chrXII	426599	428059	CUT3585	+
chrXII	459023	459645	CUT3950	+
chrXII	532397	533688	CUT3436	+
chrXII	598353	598717	CUT2360	+
chrXII	634434	634672	CUT2987	+
chrXII	658101	658764	CUT4068	+
chrXII	676926	677251	CUT2502	+
chrXII	694847	695160	CUT4138	+
chrXII	730512	730878	CUT3414	+
chrXII	739160	739647	CUT2428	+
chrXII	745308	745551	CUT3839	+
chrXII	747439	748343	CUT3200	+
chrXII	837339	837883	CUT3555	+
chrXII	859210	859941	CUT4262	+
chrXII	870015	870282	CUT2398	+
chrXII	872121	872633	CUT4121	+
chrXII	910058	910625	CUT3865	+
chrXII	925397	925718	CUT2662	+
chrXII	942627	944939	CUT3716	+
chrXII	976496	977222	CUT2135	+
chrXII	1023698	1023994	CUT4367	+
chrXII	1033201	1033477	CUT3978	+
chrXII	1049560	1049885	CUT2873	+
chrXII	1063172	1063923	CUT4222	+
	6283	6515	CUT3423	-
	18798	19084	CUT2590	-
	30581	30866	CUT2656	-
	52503	53044	CUT2788	-
	85862	86422	CUT4142	-
	102227	103092	CUT2622	-
	121492	121754	CUT3061	-
	124282	124985	CUT3029	-
	125658	126899	CUT3106	-
	202322	204232	CUT3906	-
	217919	219283	CUT2286	-
	227064	228276	CUT3188	-
	234736	235137	CUT4148	-
	279375	279912	CUT3466	-
	288744	289446	CUT3691	-
	290959	292094	CUT3121	-
	353025	353435	CUT4203	-
	355486	355650	CUT3041	-
	436224	437021	CUT4303	-
	446583	447830	CUT3296	-
	464513	465517	CUT3701	-
	499794	500149	CUT2942	-
	512691	513238	CUT4129	-
	536742	536905	CUT3199	-
	542727	543113	CUT3966	-
	555864	556118	CUT4008	-
	578664	579858	CUT4186	-
	601117	601983	CUT2984	-
	609562	610895	CUT3877	-
	616649	617066	CUT3880	-
	641796	642252	CUT4431	-
	667853	668055	CUT4391	-
	669233	670858	CUT4392	-
	683937	684602	CUT4299	-
	708014	708402	CUT2494	-
	731291	731734	CUT3557	-
	746351	746520	CUT4350	-
	752460	752788	CUT3989	-
	765428	765864	CUT4267	-
	770847	771265	CUT3639	-
	842285	842703	CUT3492	-
	860801	861750	CUT4269	-
	878407	878714	CUT4037	-
	884931	885465	CUT4130	-
	976199	977465	CUT4139	-
	983070	983628	CUT3643	-
	1026501	1026736	CUT4364	-
	1030916	1031207	CUT3412	-
	1111655	1112112	CUT3687	-
	1220141	1221444	CUT3808	-
	1228987	1229728	CUT3246	-
	1259963	1261026	CUT4191	-
	1280636	1281387	CUT4276	-
	1295735	1296309	CUT3183	-
	1345509	1345726	CUT2533	-
	1394864	1395936	CUT3287	-
	1436971	1437609	CUT2410	-
	21366	21916	CUT4118	+
	44119	44824	CUT3498	+
	60632	62110	CUT2911	+
	71021	71437	CUT2985	+
	91932	92762	CUT3979	+
	150460	151125	CUT3964	+
	185731	186658	CUT3591	+
	206674	206935	CUT4125	+
	251541	252085	CUT2086	+
	269230	269787	CUT2539	+
	289761	290084	CUT3272	+
	297637	298544	CUT3821	+
	310964	311243	CUT2888	+
	321356	321608	CUT4388	+
	331585	332100	CUT2757	+
	375042	375509	CUT2798	+
	409554	410002	CUT2557	+
	476683	477804	CUT2583	+
	495773	497226	CUT3260	+
	522935	523676	CUT4220	+
	537207	537386	CUT2552	+
	568199	568974	CUT2941	+
	598905	599125	CUT2731	+
	661841	662419	CUT4390	+
	708183	708370	CUT4119	+
	775584	777074	CUT3164	+
	829494	831334	CUT4333	+
	884449	884703	CUT3504	+
	1002295	1002877	CUT3592	+
	1030970	1031311	CUT3194	+
	1044591	1045127	CUT3189	+
	1052923	1053455	CUT2604	+
	1062219	1063306	CUT2348	+
	1064597	1065370	CUT2341	+
	1072000	1072806	CUT3670	+
	1248251	1249299	CUT3945	+
	1257016	1257732	CUT3662	+
	1278807	1279224	CUT4116	+
	1284934	1285206	CUT3418	+
	1289847	1290177	CUT4314	+
	1318343	1318835	CUT3456	+
	1324262	1325403	CUT2225	+
	1326263	1326646	CUT3680	+
	1379630	1380128	CUT2826	+
	1386586	1387438	CUT2962	+
	1414107	1414427	CUT3461	+
	1418962	1420653	CUT3402	+
	1446817	1447039	CUT2909	+
	1452639	1453012	CUT3536	+
	1456021	1456420	CUT3526	+
	30584	30940	CUT3001	-
	61309	63031	CUT3434	-
	126321	127401	CUT4365	-
	137184	137538	CUT3047	-
	148282	149133	CUT3328	-
	167183	167562	CUT3140	-
	170801	171478	CUT4215	-
	192170	193524	CUT4239	-
	226945	227284	CUT4305	-
	248890	250000	CUT3303	-
	317286	318470	CUT3929	-
	334316	334716	CUT2879	-
	336681	336858	CUT2989	-
	430867	431510	CUT3959	-
	438757	439456	CUT3000	-
	447428	447823	CUT4046	-
	453780	454196	CUT3103	-
	467606	468677	CUT4290	-
	524646	524887	CUT3627	-
	559170	560111	CUT3699	-
	48873	50210	CUT3326	+
	57566	58018	CUT3936	+
	68707	69230	CUT3406	+
	86331	87005	CUT3657	+
	88503	88638	CUT4280	+
	165930	166592	CUT2971	+
	225885	226139	CUT3085	+
	243890	244936	CUT2637	+
	252761	253057	CUT2671	+
	253742	254520	CUT3904	+
	273231	273599	CUT3079	+
	283596	284539	CUT3759	+
	285618	285995	CUT3174	+
	300199	300613	CUT3301	+
	328951	329952	CUT2278	+
	331704	332853	CUT2776	+
	337138	337652	CUT4347	+
	341076	341746	CUT3554	+
	348128	351514	CUT2814	+
	358356	359096	CUT3465	+
	362769	363536	CUT3510	+
	437120	437483	CUT3842	+
	498157	499767	CUT4113	+
	575623	576178	CUT3934	+
	577921	578405	CUT3473	+
	68283	68803	CUT4321	-
	129642	130729	CUT2986	-
	182851	184447	CUT2652	-
	194138	194744	CUT3125	-
	199303	199642	CUT3712	-
	213143	213738	CUT3988	-
	240864	241570	CUT4256	-
	244563	245773	CUT3784	-
	251462	252031	CUT3623	-
	282144	283347	CUT3505	-
	288858	290945	CUT3080	-
	329256	329658	CUT2470	-
	334609	335115	CUT3176	-
	341107	342575	CUT3225	-
	345460	345870	CUT3700	-
	351256	351796	CUT3973	-
	362255	363072	CUT3909	-
	390143	390998	CUT3204	-
	396136	396670	CUT4264	-
	416158	416517	CUT3110	-
	419981	420568	CUT4006	-
	450020	451651	CUT4133	-
	458910	460785	CUT3779	-
	463810	465233	CUT3279	-
	477810	480335	CUT2849	-
	496866	497211	CUT3976	-
	513311	513885	CUT3262	-
	517499	518392	CUT2964	-
	20043	20344	CUT3507	+
	66430	66895	CUT2642	+
	75496	75765	CUT3310	+
	105542	106048	CUT2811	+
	107832	108844	CUT3777	+
	114070	116001	CUT4126	+
	171673	172625	CUT4442	+
	174985	177340	CUT3863	+
	191505	192082	CUT3819	+
	202941	203549	CUT3773	+
	228664	229184	CUT2325	+
	232594	233064	CUT3365	+
	233536	234121	CUT2406	+
	296689	298062	CUT3963	+
	299378	300223	CUT2736	+
	372692	373192	CUT2493	+
	374046	374776	CUT3508	+
	377737	377979	CUT3168	+
	387644	388419	CUT2698	+
	394665	395131	CUT3577	+
	446956	447341	CUT2713	+
	510985	511895	CUT3347	+
chrXIV	26418	26860	CUT4206	-
chrXIV	59070	59987	CUT4374	-
chrXIV	61265	63518	CUT3220	-
chrXIV	81313	82462	CUT4272	-
chrXIV	102602	103332	CUT3229	-
chrXIV	149572	150005	CUT3954	-
chrXIV	167449	169781	CUT4351	-
chrXIV	223699	224194	CUT2999	-
chrXIV	236096	236989	CUT3371	-
chrXIV	269779	271358	CUT4438	-
chrXIV	276829	277180	CUT2846	-
chrXIV	280963	281379	CUT2271	-
chrXIV	329323	330040	CUT2116	-
chrXIV	401542	403235	CUT3905	-
chrXIV	421997	422397	CUT4355	-
chrXIV	452175	452643	CUT2891	-
chrXIV	474941	476166	CUT4439	-
chrXIV	479107	480499	CUT2749	-
chrXIV	520469	522973	CUT3342	-
chrXIV	523910	524726	CUT4415	-
chrXIV	524884	526775	CUT4416	-
chrXIV	549282	549652	CUT2970	-
chrXIV	564831	567232	CUT3549	-
chrXIV	608511	609221	CUT2540	-
chrXIV	636499	637206	CUT2279	-
chrXIV	657929	659842	CUT3641	-
chrXIV	684342	684885	CUT2821	-
chrXIV	701605	703156	CUT3050	-
chrXIV	736304	737296	CUT3695	-
chrXIV	38338	38580	CUT3971	+
chrXIV	163183	163990	CUT3532	+
chrXIV	164579	165118	CUT4209	+
chrXIV	181976	182562	CUT3295	+
chrXIV	193633	194533	CUT3822	+
chrXIV	212801	213633	CUT4103	+
chrXIV	215862	216444	CUT3002	+
chrXIV	229110	229471	CUT4312	+
chrXIV	252982	254080	CUT3755	+
chrXIV	265313	266419	CUT3115	+
chrXIV	296431	297624	CUT2914	+
chrXIV	302476	303253	CUT2292	+
chrXIV	304024	304875	CUT2541	+
chrXIV	343856	344467	CUT3922	+
chrXIV	345476	345986	CUT3593	+
chrXIV	376175	376518	CUT4146	+
chrXIV	410044	411056	CUT4052	+
chrXIV	412936	413375	CUT4086	+
chrXIV	420044	420368	CUT2249	+
chrXIV	422479	422730	CUT3868	+
chrXIV	434659	435486	CUT2716	+
chrXIV	436428	437247	CUT3997	+
chrXIV	437720	438041	CUT2866	+
chrXIV	495670	496032	CUT4341	+
chrXIV	563167	564628	CUT3692	+
chrXIV	573844	574224	CUT3794	+
chrXIV	582881	583576	CUT3457	+
chrXIV	656325	657299	CUT2893	+
chrXIV	718237	718983	CUT3618	+
chrXIV	731622	732426	CUT2867	+
chrXIV	740180	740758	CUT3845	+
	35210	35477	CUT2617	-
	105119	105635	CUT3852	-
	231473	231973	CUT3335	-
	237896	238321	CUT4058	-
	31192	32671	CUT3843	+
	41044	42424	CUT2685	+
	153278	153542	CUT3219	+
	190126	190747	CUT2482	+
	210256	210377	CUT3282	+
	211582	211961	CUT3881	+
	67826	68169	CUT2872	-
	109155	111060	CUT3914	-
	118638	119534	CUT3288	-
	203465	203721	CUT2522	-
	237911	238378	CUT4055	-
	249247	249697	CUT2213	-
	254779	255080	CUT3935	-
	332483	332985	CUT3676	-
	345697	345885	CUT2526	-
	363864	364981	CUT3891	-
	380464	380885	CUT3702	-
	75805	76694	CUT2342	+
	83272	84166	CUT2904	+
	132380	132765	CUT2639	+
	171093	171956	CUT4180	+
	189577	189854	CUT2750	+
	198430	198900	CUT3644	+
	232173	232448	CUT3654	+
	251482	251866	CUT3082	+
	252440	252901	CUT2610	+
	266640	269724	CUT3550	+
	352860	353006	CUT2832	+
	397284	397799	CUT3620	+
chrXII	48400	48649	CUT4218	-
chrXII	87219	87719	CUT3968	-
chrXII	114942	115668	CUT4409	-
chrXII	136393	136624	CUT4300	-
chrXII	169544	170200	CUT2310	-
chrXII	217571	219955	CUT3813	-
chrXII	243985	245054	CUT3464	-
chrXII	276043	276445	CUT4284	-
chrXII	288735	289185	CUT2765	-
chrXII	354202	354343	CUT4096	-
chrXII	356959	357641	CUT3895	-
chrXII	395234	395471	CUT2929	-
chrXII	404248	404789	CUT3486	-
chrXII	429131	430297	CUT3581	-
chrXII	447084	447787	CUT3126	-
chrXII	499320	499697	CUT4229	-
chrXII	549924	550465	CUT3780	-
chrXII	567329	567675	CUT3871	-
chrXII	568276	569813	CUT2409	-
chrXII	580812	582198	CUT3163	-
chrXII	624078	624394	CUT4160	-
chrXII	633089	633666	CUT3890	-
chrXII	654308	654884	CUT3735	-
chrXII	656359	656872	CUT3683	-
chrXII	659232	661017	CUT4446	-
chrXII	665150	666595	CUT4236	-
chrXII	669150	669309	CUT2433	-
chrXII	749927	750745	CUT3480	-
chrXII	764599	764969	CUT4009	-
chrXII	774914	775374	CUT3696	-
chrXII	778243	778794	CUT3728	-
chrXII	868491	868752	CUT3693	-
chrXII	903159	903368	CUT3459	-
chrXII	18269	18716	CUT3996	+
chrXII	19800	20443	CUT3941	+
chrXII	46832	47377	CUT2459	+
chrXII	63654	64141	CUT3899	+
chrXII	134552	135643	CUT3429	+
chrXII	152748	153124	CUT2226	+
chrXII	153606	153945	CUT3862	+
chrXII	170500	170966	CUT2450	+
chrXII	203639	204388	CUT3956	+
chrXII	220343	220533	CUT3675	+
chrXII	241197	241941	CUT3177	+
chrXII	334946	335232	CUT4038	+
chrXII	353068	354184	CUT4411	+
chrXII	483701	484042	CUT3551	+
chrXII	505818	506656	CUT4176	+
chrXII	539621	540651	CUT4060	+
chrXII	562206	562760	CUT4270	+
chrXII	589030	589388	CUT2334	+
chrXII	596877	598141	CUT2587	+
chrXII	680009	680610	CUT2542	+
chrXII	754716	755181	CUT2057	+
chrXII	756414	756543	CUT4250	+
chrXII	763263	763617	CUT2868	+
chrXII	780037	780756	CUT2343	+
chrXII	811451	812723	CUT3083	+
chrXII	840444	841197	CUT3051	+
chrXII	866551	866986	CUT4018	+
chrXII	872383	872850	CUT2774	+
	33660	33892	CUT4427	-
	80696	80977	CUT4124	-
	215710	216379	CUT2503	-
	230493	231075	CUT3853	-
	238938	239373	CUT2991	-
	255725	256079	CUT3854	-
	259434	261226	CUT3399	-
	41738	42211	CUT3947	+
	43796	44063	CUT3046	+
	102928	103462	CUT3395	+
	136479	139112	CUT3034	+
	167422	167803	CUT3499	+
	181089	181790	CUT2649	+
	203640	203854	CUT4287	+
	265515	265801	CUT2905	+
chrXI	37882	38575	CUT3091	-
chrXI	94295	95974	CUT3420	-
chrXI	98096	99891	CUT4091	-
chrXI	106126	106600	CUT2438	-
chrXI	124846	125189	CUT3511	-
chrXI	156875	158035	CUT3496	-
chrXI	164162	164459	CUT4346	-
chrXI	202868	203125	CUT3045	-
chrXI	251202	251426	CUT3951	-
chrXI	263353	263836	CUT3958	-
chrXI	276199	276940	CUT4063	-
chrXI	279514	280568	CUT2629	-
chrXI	291039	291841	CUT2766	-
chrXI	362684	363025	CUT3495	-
chrXI	391449	392622	CUT3844	-
chrXI	456943	457531	CUT2882	-
chrXI	498391	499249	CUT3587	-
chrXI	528016	528462	CUT3431	-
chrXI	544971	545297	CUT4027	-
chrXI	565504	566176	CUT3797	-
chrXI	567910	568816	CUT4032	-
chrXI	582497	582640	CUT4275	-
chrXI	593353	594846	CUT3332	-
chrXI	636590	637613	CUT2660	-
chrXI	68528	70817	CUT3686	+
chrXI	133985	134305	CUT3084	+
chrXI	135771	136986	CUT3119	+
chrXI	143229	144118	CUT3837	+
chrXI	154064	154432	CUT2959	+
chrXI	164632	166120	CUT4204	+
chrXI	168806	169088	CUT2370	+
chrXI	191444	191971	CUT3397	+
chrXI	228842	230682	CUT2591	+
chrXI	251515	254308	CUT4317	+
chrXI	322363	322723	CUT4101	+
chrXI	333010	334353	CUT3635	+
chrXI	340163	341125	CUT4089	+
chrXI	388087	388241	CUT3506	+
chrXI	394592	395675	CUT3099	+
chrXI	404359	404741	CUT2572	+
chrXI	425796	427037	CUT2807	+
chrXI	445256	445623	CUT3659	+
chrXI	452338	453331	CUT3781	+
chrXI	467308	467520	CUT3472	+
chrXI	469214	469472	CUT3955	+
chrXI	481434	482510	CUT2349	+
chrXI	516357	516912	CUT2719	+
chrXI	545133	546341	CUT3741	+
chrXI	577525	578225	CUT2289	+
chrXI	582845	583243	CUT4066	+
chrXI	592848	593256	CUT3537	+
chrXI	615720	616418	CUT4128	+
chrX	64400	65304	CUT3449	-
chrX	81088	81607	CUT3830	-
chrX	98879	99164	CUT3920	-
chrX	100698	101078	CUT4122	-
chrX	107215	107722	CUT2865	-
chrX	126244	127351	CUT3930	-
chrX	147488	147715	CUT4359	-
chrX	150179	150557	CUT3804	-
chrX	153644	154381	CUT3390	-
chrX	180245	180799	CUT4375	-
chrX	188482	188699	CUT3758	-
chrX	198900	199167	CUT4156	-
chrX	201360	202812	CUT4094	-
chrX	206411	206614	CUT2848	-
chrX	268997	269966	CUT4039	-
chrX	280891	282263	CUT4049	-
chrX	318448	318845	CUT3723	-
chrX	394382	395333	CUT3210	-
chrX	404843	405173	CUT2240	-
chrX	408572	409173	CUT2703	-
chrX	417383	417720	CUT2111	-
chrX	436678	436865	CUT4181	-
chrX	462187	463471	CUT3708	-
chrX	493227	493577	CUT3915	-
chrX	503394	503907	CUT3664	-
chrX	525051	525977	CUT2808	-
chrX	530923	532092	CUT3330	-
chrX	574433	575205	CUT3128	-
chrX	610907	612055	CUT3304	-
chrX	621481	621793	CUT3308	-
chrX	638561	639091	CUT3885	-
chrX	641495	641917	CUT4265	-
chrX	642823	643285	CUT2803	-
chrX	652007	652758	CUT4213	-
chrX	75345	75881	CUT4377	+
chrX	92171	92336	CUT3596	+
chrX	98312	98694	CUT4153	+
chrX	113116	114192	CUT3373	+
chrX	134377	136636	CUT4428	+
chrX	141723	142375	CUT3887	+
chrX	162401	163381	CUT3306	+
chrX	194597	194836	CUT4161	+
chrX	291179	292628	CUT3533	+
chrX	330837	331403	CUT2520	+
chrX	339557	339817	CUT3340	+
chrX	350813	351702	CUT3638	+
chrX	415432	415884	CUT3178	+
chrX	457851	459154	CUT4178	+
chrX	460370	460760	CUT4247	+
chrX	482834	483181	CUT3831	+
chrX	572287	573090	CUT2474	+
chrX	573763	574437	CUT3946	+
chrX	605917	606299	CUT4135	+
chrX	610463	611064	CUT3789	+
chrX	621243	622438	CUT4436	+
	12639	12917	CUT3961	-
	19396	21687	CUT3762	-
	46955	47644	CUT2461	-
	54126	54549	CUT4338	-
	85204	85628	CUT2889	-
	92388	93731	CUT4035	-
	95633	96555	CUT3312	-
	121751	122600	CUT3357	-
	129142	129660	CUT4099	-
	142655	142846	CUT4062	-
	155219	155981	CUT4394	-
	165040	165884	CUT3294	-
	215009	215614	CUT2742	-
	274903	275557	CUT4047	-
	277279	278292	CUT4373	-
	285245	285546	CUT4395	-
	286852	287771	CUT4397	-
	304999	305336	CUT2136	-
	335547	336002	CUT4085	-
	375269	375569	CUT2530	-
	415671	416354	CUT4398	-
	416772	417851	CUT4399	-
	458578	458914	CUT2097	-
	518881	520672	CUT3599	-
	527440	528140	CUT2805	-
	529060	530295	CUT4400	-
	530632	531120	CUT4401	-
	568026	568413	CUT3833	-
	593255	593767	CUT3378	-
	594872	595749	CUT3841	-
	642225	643124	CUT4336	-
	656416	656767	CUT4078	-
	657922	658590	CUT4228	-
	663861	664212	CUT4257	-
	719915	720762	CUT4205	-
	726326	726716	CUT4165	-
	733075	733610	CUT3742	-
	747528	749229	CUT3694	-
	756944	757391	CUT2151	-
	793454	795044	CUT4217	-
	831648	832026	CUT4210	-
	892100	892312	CUT4077	-
	896657	897741	CUT3901	-
	961343	961833	CUT3107	-
	971785	972049	CUT3428	-
	976602	976769	CUT2322	-
	1052386	1052554	CUT3714	-
	52418	52543	CUT2463	+
	93783	95570	CUT4357	+
	165068	165462	CUT4311	+
	188687	189268	CUT3237	+
	227123	228410	CUT3563	+
	267586	268334	CUT3640	+
	279106	279598	CUT4015	+
	282444	282775	CUT3570	+
	301954	302481	CUT3095	+
	365254	365925	CUT2224	+
	425148	425812	CUT4048	+
	431462	432286	CUT3866	+
	447941	448337	CUT2958	+
	476448	477203	CUT2123	+
	488654	489570	CUT3064	+
	557321	557922	CUT3972	+
	592375	592760	CUT4211	+
	602882	603904	CUT3062	+
	613940	614425	CUT3338	+
	623668	624168	CUT2347	+
	637927	638779	CUT2930	+
	664570	665422	CUT3284	+
	686734	687203	CUT3269	+
	720348	720792	CUT3403	+
	726201	726904	CUT3840	+
	778879	779564	CUT3561	+
	816237	816656	CUT2390	+
	830190	830800	CUT3502	+
	832238	833859	CUT4441	+
	836377	836648	CUT4088	+
	841048	841337	CUT3292	+
	871834	872615	CUT3851	+
	900854	901231	CUT2180	+
	949703	950117	CUT2823	+
	962160	962984	CUT3405	+
	965691	966947	CUT3078	+
	981321	982498	CUT3427	+
	987901	988279	CUT4288	+
	1004310	1004675	CUT2648	+
	1013472	1014300	CUT3933	+
	1047591	1048973	CUT4404	+
	1050993	1051319	CUT2315	+
	15510	17105	CUT3815	-
	17667	18596	CUT3609	-
	19073	20161	CUT3349	-
	51567	52074	CUT4318	-
	119906	120468	CUT2245	-
	135303	135831	CUT4120	-
	26638	26953	CUT2408	+
	40762	41184	CUT3516	+
	52479	53924	CUT4435	+
	85235	85484	CUT3752	+
	24273	24758	CUT3369	-
	33053	33580	CUT2468	-
	75190	76423	CUT3613	-
	155116	155521	CUT3487	-
	214129	214312	CUT4212	-
	270159	271266	CUT4384	-
	271570	272274	CUT4385	-
	273739	274221	CUT3598	-
	313160	314170	CUT4044	-
	354644	355157	CUT2687	-
	365317	365585	CUT2715	-
	380069	380913	CUT4223	-
	419297	419959	CUT3864	-
	503362	503968	CUT3980	-
	504999	505505	CUT3136	-
	509802	510244	CUT3501	-
	519641	520076	CUT4255	-
	646132	646440	CUT4199	-
	687987	688258	CUT4025	-
	704542	705123	CUT3873	-
	722466	723595	CUT3776	-
	744241	744839	CUT2769	-
	68687	69090	CUT3823	+
	148666	149359	CUT2944	+
	176058	176566	CUT3023	+
	264623	265364	CUT3017	+
	278619	279541	CUT4386	+
	282929	283255	CUT3668	+
	296680	298010	CUT2880	+
	298563	299254	CUT4278	+
	309577	310106	CUT2737	+
	319633	319911	CUT3809	+
	338220	338965	CUT3858	+
	342318	343150	CUT3441	+
	348710	351017	CUT3754	+
	351578	351732	CUT2842	+
	353689	354198	CUT3355	+
	379847	380427	CUT3289	+
	395835	396132	CUT4075	+
	398405	398753	CUT3869	+
	415546	415940	CUT3031	+
	444776	447633	CUT4028	+
	454234	455494	CUT3791	+
	461720	462173	CUT2735	+
	463555	464459	CUT3576	+
	541904	542589	CUT2887	+
	552200	552907	CUT2946	+
	646780	647010	CUT2467	+
	666077	666600	CUT4200	+
	682337	682727	CUT3672	+
	690888	691317	CUT2361	+
	698592	700407	CUT3646	+
	718693	719998	CUT3130	+
chrXVI	20340	21595	CUT4447	-
chrXVI	49873	50279	CUT3433	-
chrXVI	80667	81939	CUT3703	-
chrXVI	82395	83428	CUT3984	-
chrXVI	106457	107922	CUT4232	-
chrXVI	133879	134742	CUT3184	-
chrXVI	155697	156259	CUT2574	-
chrXVI	179467	181020	CUT4433	-
chrXVI	181455	182837	CUT4434	-
chrXVI	202501	202744	CUT2615	-
chrXVI	256222	256757	CUT4368	-
chrXVI	314155	314521	CUT2508	-
chrXVI	357928	358291	CUT3201	-
chrXVI	385839	386834	CUT3038	-
chrXVI	412336	414322	CUT3515	-
chrXVI	448681	449293	CUT4423	-
chrXVI	449728	450191	CUT4424	-
chrXVI	460416	460688	CUT3665	-
chrXVI	461983	462222	CUT4167	-
chrXVI	465817	466659	CUT3615	-
chrXVI	598823	600284	CUT2605	-
chrXVI	608021	608346	CUT3186	-
chrXVI	613427	614261	CUT3419	-
chrXVI	616116	617438	CUT3884	-
chrXVI	650513	650980	CUT4259	-
chrXVI	654450	654698	CUT4170	-
chrXVI	668230	669034	CUT3769	-
chrXVI	675310	675623	CUT2721	-
chrXVI	721763	722392	CUT3634	-
chrXVI	727193	728841	CUT3707	-
chrXVI	735620	736876	CUT3092	-
chrXVI	739171	739735	CUT3160	-
chrXVI	797142	797405	CUT4292	-
chrXVI	831148	832042	CUT4071	-
chrXVI	834786	835691	CUT4226	-
chrXVI	857213	857695	CUT3558	-
chrXVI	22052	22295	CUT4319	+
chrXVI	28029	28520	CUT3645	+
chrXVI	49164	49521	CUT3366	+
chrXVI	59523	60162	CUT4420	+
chrXVI	60593	62147	CUT4421	+
chrXVI	70563	71916	CUT3650	+
chrXVI	118514	119183	CUT3919	+
chrXVI	144841	145570	CUT3768	+
chrXVI	158616	159421	CUT3370	+
chrXVI	190406	190843	CUT3875	+
chrXVI	201239	202103	CUT3042	+
chrXVI	242825	243225	CUT3892	+
chrXVI	266426	266781	CUT3274	+
chrXVI	327826	328402	CUT3285	+
chrXVI	344924	345278	CUT2611	+
chrXVI	380047	380825	CUT4372	+
chrXVI	384208	385100	CUT4422	+
chrXVI	387425	387663	CUT2565	+
chrXVI	400905	401220	CUT3630	+
chrXVI	444044	445588	CUT2549	+
chrXVI	460797	462168	CUT3334	+
chrXVI	534162	534652	CUT3658	+
chrXVI	610844	611148	CUT4354	+
chrXVI	644848	645288	CUT3766	+
chrXVI	653493	653811	CUT2582	+
chrXVI	666080	667296	CUT3626	+
chrXVI	688571	689573	CUT3688	+
chrXVI	788790	789272	CUT3142	+
chrXVI	833497	834513	CUT4051	+
chrXVI	845181	845784	CUT3367	+

## Sheet: JAY291
Contig	Start	Stop	Name	Strand
contig394	33793	34157	CUT6321	-
contig46	267	442	CUT6644	-
contig257	8461	8876	CUT6243	-
contig257	27436	27882	CUT5337	-
contig196_189	7139	7482	CUT6089	-
contig196_189	24608	24791	CUT5485	-
contig196_189	73687	74159	CUT6183	-
contig196_189	103926	105030	CUT4906	-
contig196_189	107286	107652	CUT6424	-
contig171_93	23235	23472	CUT5257	-
contig171_93	31044	32203	CUT5633	-
contig209_249	11330	12116	CUT6448	-
contig209_249	33982	35651	CUT5826	-
contig209_249	40988	41613	CUT4700	-
contig209_249	56490	56824	CUT4929	-
contig282	5349	5534	CUT6193	-
contig149	14957	15380	CUT5288	-
contig113_88_45	29954	30130	CUT5152	-
contig113_88_45	31180	31455	CUT4830	-
contig113_88_45	34254	35204	CUT5885	-
contig113_88_45	43003	43844	CUT5192	-
contig113_88_45	49212	49698	CUT6166	-
contig50_44	12330	12851	CUT5904	-
contigsolexaContig2879_261	17735	18412	CUT5352	-
contig83	58217	59889	CUT5496	-
contig83	64765	64997	CUT5451	-
contig83	70591	71189	CUT5085	-
contig83	73704	74325	CUT5991	-
contig83	93450	93907	CUT5253	-
contig83	107611	108066	CUT5164	-
contig83	138234	139057	CUT5472	-
contig60_54_251	13574	15204	CUT6686	-
contig60_54_251	25406	25862	CUT4705	-
contig60_54_251	48664	49050	CUT5757	-
contig60_54_251	89024	89578	CUT6314	-
contig60_54_251	98677	99208	CUT6384	-
contig60_54_251	148514	149650	CUT6175	-
contig60_54_251	164980	165446	CUT5060	-
contig61	4623	4914	CUT5851	+
contig394	15761	15963	CUT5479	+
contig394	23662	24381	CUT5528	+
contig46	2793	3323	CUT6475	+
contig257	8968	9198	CUT4590	+
contig257	16694	17876	CUT6397	+
contig257	18564	18983	CUT6363	+
contig257	35561	36075	CUT5003	+
contig196_189	666	1025	CUT4818	+
contig196_189	7905	8236	CUT6512	+
contig196_189	9881	10300	CUT5782	+
contig196_189	42239	42666	CUT5437	+
contig196_189	44236	44864	CUT6487	+
contig196_189	45648	45903	CUT4510	+
contig196_189	107452	107662	CUT5469	+
contig196_189	121297	121753	CUT5136	+
contig171_93	11845	12600	CUT4560	+
contig171_93	14580	15324	CUT5145	+
contig171_93	41615	43595	CUT5800	+
contig209_249	28654	29741	CUT4971	+
contig209_249	38489	38819	CUT5123	+
contig209_249	73383	74258	CUT5465	+
contig209_249	76946	77248	CUT4581	+
contig209_249	81444	81847	CUT4883	+
contig113_88_45	7231	7719	CUT6603	+
contig113_88_45	29569	29798	CUT5155	+
contig50_44	9583	9924	CUT6394	+
contig50_44	36147	36843	CUT5348	+
contig50_44	80884	81290	CUT4754	+
contig83	69950	70280	CUT6654	+
contig83	71621	72720	CUT5338	+
contig83	114770	115669	CUT5354	+
contig83	134483	135459	CUT5306	+
contig60_54_251	23195	23447	CUT5301	+
contig60_54_251	75701	76372	CUT6039	+
contig60_54_251	139878	140489	CUT5844	+
contig60_54_251	142705	143557	CUT6504	+
contig60_54_251	170353	170758	CUT5481	+
contig255	1278	1735	CUT5681	-
contig96_361	3188	3533	CUT6012	-
contig96_361	50249	50729	CUT4739	-
contig248	39978	40244	CUT4722	-
contig272	11722	11886	CUT5061	-
contig272	21516	22136	CUT6620	-
contig272	48525	48742	CUT5713	-
contig272	97651	98436	CUT6170	-
contig1	24659	25066	CUT5122	-
contig454_15	2817	4407	CUT5386	-
contig454_15	12011	13575	CUT6372	-
contig454_15	25295	25979	CUT5657	-
contig176_137	12967	13571	CUT5819	-
contig176_137	14363	15333	CUT6531	-
contig176_137	52880	53098	CUT5591	-
contig176_137	54830	55101	CUT4608	-
contig110	28313	28601	CUT5928	-
contig110	30548	30870	CUT5524	-
contig110	60322	61523	CUT5635	-
contig110	62231	62560	CUT5035	-
contig110	67664	68687	CUT5450	-
contig241	38670	39510	CUT5785	-
contig94	51824	52440	CUT5724	-
contig369	10399	11996	CUT6198	-
contig85	9171	9495	CUT6432	-
contig85	11942	12310	CUT6121	-
contig85	14567	15153	CUT6577	-
contig85	36598	37127	CUT6468	-
contig85	48045	48370	CUT6289	-
contig4	2344	2497	CUT4634	-
contig4	27249	27948	CUT5332	-
contig4	31144	31456	CUT6344	-
contig4	46190	46987	CUT6117	-
contig4	53204	53978	CUT5417	-
contig4	65033	65476	CUT4938	-
contig4	67794	68592	CUT6217	-
contig68	5891	6207	CUT5886	-
contig68	60849	61586	CUT5922	-
contig518_80	25969	26573	CUT5326	+
contig136	934	2458	CUT5074	+
contig96_361	674	2384	CUT6220	+
contig96_361	56256	56487	CUT4613	+
contig96_361	61089	61298	CUT6226	+
contig248	16741	17431	CUT5915	+
contig248	19744	20565	CUT5367	+
contig248	25229	25641	CUT4869	+
contig248	28518	29800	CUT6003	+
contig248	33303	33536	CUT6534	+
contig570	1144	2133	CUT4996	+
contig570	4341	4709	CUT5973	+
contig272	2358	3523	CUT6095	+
contig272	5577	6012	CUT6194	+
contig272	16744	17732	CUT5962	+
contig272	30917	32009	CUT5699	+
contig272	38680	39373	CUT5494	+
contig272	58164	58494	CUT6067	+
contig272	84559	84987	CUT5022	+
contig1	14300	16055	CUT5726	+
contig1	30563	30785	CUT5996	+
contig454_15	4600	6139	CUT5814	+
contig454_15	36843	37437	CUT6335	+
contig176_137	10069	11070	CUT4825	+
contig176_137	76026	76377	CUT4844	+
contig419	4391	4585	CUT5583	+
contig110	21081	21955	CUT6469	+
contig110	39969	40319	CUT4621	+
contig110	57844	58148	CUT6417	+
contig241	16496	16864	CUT6030	+
contig241	25033	25235	CUT4588	+
contig241	31216	31594	CUT5315	+
contig241	33342	34249	CUT5471	+
contig369	8338	8671	CUT6181	+
contig85	8288	9101	CUT6528	+
contig85	19138	19313	CUT5098	+
contig85	21239	21608	CUT5138	+
contig4	2318	2728	CUT5492	+
contig4	17585	17865	CUT4612	+
contig4	34756	36853	CUT5912	+
contig4	69056	69260	CUT4998	+
contig68	20087	20574	CUT6641	+
contig68	29764	29988	CUT6365	+
contig68	46123	46504	CUT4572	+
contig68	59715	60429	CUT6409	+
contig164_611	1067	1361	CUT5075	-
contig164_611	13448	13625	CUT4703	-
contig164_611	25224	25479	CUT4686	-
contig2	19812	20544	CUT5009	-
contig9	15239	15827	CUT6439	-
contig9	31792	32516	CUT5175	-
contig244_25	74	513	CUT6020	-
contig244_25	2849	3531	CUT5054	-
contig244_25	4043	4904	CUT5414	-
contig244_25	80801	82778	CUT6049	-
contig172_160	2284	3911	CUT5555	-
contig172_160	12115	12833	CUT5239	-
contig172_160	19306	19695	CUT6178	-
contig172_160	63820	64353	CUT5532	-
contig172_160	73166	73575	CUT5057	-
contig172_160	75411	76123	CUT5201	-
contig41	6072	6490	CUT6211	-
contig41	6969	8756	CUT6500	-
contig250_216_321b	6017	6808	CUT6613	-
contig250_216_321b	16647	17069	CUT5194	-
contig250_216_321b	33172	34122	CUT5608	-
contig267_287	32924	33178	CUT6666	-
contig288	4206	4464	CUT6116	-
contig38	18136	18319	CUT5431	-
contig38	24139	24498	CUT5725	-
contig67	6673	6875	CUT5843	-
contig67	29463	30586	CUT6479	-
contig67	52116	52573	CUT5399	-
contig67	60191	61389	CUT6171	-
contig67	66999	67428	CUT5335	-
contig22	15857	16111	CUT4861	-
contig114_127	18815	19504	CUT5758	-
contig114_127	20797	22133	CUT5840	-
contig114_127	34903	35876	CUT6472	-
contig114_127	59389	59640	CUT5320	-
contig114_127	82740	83011	CUT4851	-
contig204	5414	5880	CUT6591	-
contig204	11458	11908	CUT6281	-
contig116	5460	5894	CUT6426	-
contig116	11010	11316	CUT6268	-
contig48_53	55482	55928	CUT6259	-
contigsolexaContig935_436	7556	7986	CUT6567	-
contig16	16490	16718	CUT6131	-
contig16	22864	23457	CUT5866	-
contig307	11281	12634	CUT6151	-
contig307	18168	18801	CUT5020	-
contig20	31232	31458	CUT6623	-
contig20	35649	35949	CUT5018	-
contig411	51105	51484	CUT5246	-
contig74	15233	15656	CUT6207	-
contig74	23289	23939	CUT5753	-
contig74	54238	55321	CUT6360	-
contig145	12867	13427	CUT6381	-
contig145	27571	28331	CUT5484	-
contig225_49_201	31340	31528	CUT4696	-
contig225_49_201	80679	81796	CUT5163	-
contig225_49_201	122927	123403	CUT5380	-
contig164_611	15999	16317	CUT6494	+
contig2	11608	12628	CUT5742	+
contig2	28136	29630	CUT5294	+
contig9	455	821	CUT4957	+
contig9	21462	21824	CUT5134	+
contig244_25	28945	29598	CUT6286	+
contig244_25	64214	65394	CUT6367	+
contig317	1303	1507	CUT5817	+
contig172_160	36088	36634	CUT4551	+
contig172_160	53779	54339	CUT5413	+
contig172_160	74146	74296	CUT4629	+
contig172_160	82143	82975	CUT6062	+
contig172_160	95314	95578	CUT5063	+
contig172_160	105792	106110	CUT5220	+
contig283	351	962	CUT5203	+
contig270	2886	4041	CUT6334	+
contig270	37579	37900	CUT4457	+
contig267_287	9865	10197	CUT4921	+
contig267_287	28855	30016	CUT5112	+
contig38	3980	5458	CUT6716	+
contig38	18602	18890	CUT4835	+
contig67	18954	19183	CUT5536	+
contig67	49426	49722	CUT4587	+
contig114_127	13451	13731	CUT5172	+
contig114_127	59443	59632	CUT6336	+
contig116	15668	16250	CUT5979	+
contig48_53	42728	43139	CUT6616	+
contig16	22464	22713	CUT5231	+
contig20	7019	7305	CUT6101	+
contig20	35680	35965	CUT4933	+
contig20	49182	49838	CUT5523	+
contig20	57782	58158	CUT5067	+
contig411	1623	1808	CUT4798	+
contig411	3975	4871	CUT4667	+
contig411	11327	12227	CUT5377	+
contig74	42795	43566	CUT6473	+
contig74	51282	52019	CUT5873	+
contig145	10847	11345	CUT6138	+
contig145	16925	17256	CUT5104	+
contig145	21825	22202	CUT6497	+
contig225_49_201	3651	4731	CUT4660	+
contig225_49_201	10668	10914	CUT4626	+
contig225_49_201	12108	12521	CUT5961	+
contig225_49_201	65680	66037	CUT4676	+
contig225_49_201	72528	73131	CUT4817	+
contig225_49_201	99940	100309	CUT4934	+
contig225_49_201	104911	105910	CUT5952	+
contig225_49_201	132770	132999	CUT6180	+
contig225_49_201	138626	138901	CUT5000	+
contig225_49_201	141562	142272	CUT4625	+
contig134	7321	7618	CUT4879	-
contig134	38201	39779	CUT6710	-
contig65	30730	31632	CUT6637	-
contig65	35425	35825	CUT4969	-
contig65	46075	47284	CUT4780	-
contig224	13897	14145	CUT5501	-
contig224	17532	18116	CUT6556	-
contig224	38697	40160	CUT6578	-
contig214	4401	4681	CUT6465	-
contig214	26935	27392	CUT4843	-
contig128	11977	13037	CUT6702	-
contig128	28587	29473	CUT5510	-
contig128	31201	31480	CUT5131	-
contig232_523	18298	18975	CUT5808	-
contig232_523	26273	26813	CUT5892	-
contig232_523	34556	34948	CUT6064	-
contig592	2658	2844	CUT4815	-
contig221	2973	3487	CUT6622	-
contig175	11240	11646	CUT4772	-
contig175	45073	46606	CUT5793	-
contig134	25634	26964	CUT5205	+
contig134	34181	34833	CUT6343	+
contig217_603	1301	2029	CUT6186	+
contig217_603	18931	19559	CUT5508	+
contig217_603	21044	21216	CUT6582	+
contig224	11963	13271	CUT4907	+
contig214	3295	4520	CUT4931	+
contig214	21578	21898	CUT5828	+
contig214	30165	30371	CUT5558	+
contig214	31030	32030	CUT5582	+
contig214	50642	50888	CUT5641	+
contig143	2028	2375	CUT6258	+
contig143	3928	4215	CUT5968	+
contig194	7196	9465	CUT6310	+
contig128	23619	23963	CUT4721	+
contig128	26376	27520	CUT5958	+
contig128	31821	33022	CUT6633	+
contig128	35741	36393	CUT6438	+
contig128	42796	46090	CUT5511	+
contig128	53114	53794	CUT5427	+
contig128	57441	58095	CUT5690	+
contig232_523	24581	24987	CUT5632	+
contig221	33649	35044	CUT6304	+
contig263	9213	9671	CUT6442	+
contig263	10754	11972	CUT5255	+
contig125_200	33738	34260	CUT6619	-
contigsolexaContig2501_465	26306	27491	CUT6208	-
contig21	31933	33185	CUT4651	-
contig21	43207	43730	CUT5463	-
contig111	534	775	CUT5227	-
contig111	14506	15422	CUT5200	-
contig231	672	1365	CUT6551	-
contig231	4394	5551	CUT5648	-
contig231	11316	11884	CUT5571	-
contig231	41941	43218	CUT5697	-
contig231	48707	50793	CUT5698	-
contig320_309	27459	27869	CUT5033	-
contig320_309	32799	33336	CUT4982	-
contig320_309	39291	40820	CUT5249	-
contig320_309	43731	44058	CUT5365	-
contig170	1845	2047	CUT6423	-
contig170	12699	13315	CUT6340	-
contig324	10400	10759	CUT6001	-
contig186b	3196	4655	CUT6351	-
contigsolexaContig1388_185_107	17505	17640	CUT5661	-
contigsolexaContig1388_185_107	21108	21696	CUT6093	-
contigsolexaContig1388_185_107	51170	52783	CUT6383	-
contigsolexaContig1388_185_107	60164	61544	CUT6305	-
contig266	2092	2984	CUT5810	-
contig108	1775	3836	CUT6704	-
contig108	20397	20752	CUT6048	-
contig108	37081	37388	CUT5474	-
contig202_508_368	2546	3513	CUT4797	-
contig130	8820	9065	CUT5396	+
contig125_200	31883	32332	CUT6701	+
contig125_200	40460	41208	CUT5756	+
contigsolexaContig2501_465	8182	8536	CUT4935	+
contigsolexaContig2501_465	10409	11317	CUT6188	+
contigsolexaContig2501_465	17397	18773	CUT6507	+
contig21	20798	21049	CUT4966	+
contig21	24036	26342	CUT6703	+
contig21	40495	41009	CUT6129	+
contig111	4131	4617	CUT5050	+
contig295	3037	3544	CUT5932	+
contig295	6964	7772	CUT6713	+
contig295	7915	8497	CUT6671	+
contig231	56568	57001	CUT6204	+
contig231	59701	60401	CUT4712	+
contig170	22914	24063	CUT6714	+
contig170	24175	24815	CUT6672	+
contig170	28042	28259	CUT5025	+
contig324	7637	8064	CUT4555	+
contig186b	2739	2936	CUT5637	+
contigsolexaContig1388_185_107	48215	48405	CUT4556	+
contig108	34515	35426	CUT5937	+
contig18	14746	15176	CUT5542	-
contig35	2	838	CUT6642	-
contig35	2067	4434	CUT5125	-
contig35	22372	23406	CUT6375	-
contig32_89	4835	6123	CUT4694	-
contig32_89	51804	52240	CUT5945	-
contig32_89	69748	71957	CUT6607	-
contig32_89	126105	126238	CUT5884	-
contig32_89	138184	138703	CUT5881	-
contig139	21617	22775	CUT6128	-
contig139	28396	28599	CUT5457	-
contig139	32347	32587	CUT5037	-
contig186a	2175	2989	CUT5503	-
contig208_95	49931	51048	CUT6248	-
contig33	1121	1528	CUT6136	-
contig483	14087	14330	CUT5807	-
contig483	37464	37937	CUT5193	-
contig483	41162	41349	CUT5872	-
contig511_26	21801	23685	CUT6706	-
contig511_26	25045	25762	CUT6683	-
contig511_26	25917	27663	CUT6684	-
contig511_26	50418	50683	CUT4878	-
contig606	150	2706	CUT6275	-
contig148_292	11549	12004	CUT4753	-
contig258_503_155	9406	9968	CUT4672	-
contig258_503_155	30781	32588	CUT5976	-
contig258_503_155	57044	57523	CUT5336	-
contig258_503_155	74489	75699	CUT5443	-
contig534_138	8586	9588	CUT5616	-
contig18	26594	26847	CUT6323	+
contig32_89	65360	66339	CUT5223	+
contig32_89	67078	67230	CUT6639	+
contig32_89	84302	84765	CUT5944	+
contig32_89	95819	96699	CUT5102	+
contig32_89	115017	115689	CUT6269	+
contig32_89	118037	118508	CUT5363	+
contig32_89	131231	131653	CUT6511	+
contig139	4690	5583	CUT6174	+
contig139	16886	17437	CUT5917	+
contig139	47919	48977	CUT4549	+
contig139	53888	54220	CUT5222	+
contig139	55774	56142	CUT5154	+
contig186a	16788	17477	CUT5977	+
contig186a	18473	18992	CUT5832	+
contig208_95	24025	24312	CUT6285	+
contig208_95	57856	58869	CUT6462	+
contig208_95	60464	61169	CUT5821	+
contig208_95	67850	68116	CUT5895	+
contig33	1574	1901	CUT5816	+
contig33	13906	14061	CUT6038	+
contig33	15472	16151	CUT6167	+
contig33	16737	16919	CUT6455	+
contig511_26	2634	2925	CUT6508	+
contig293	373	1860	CUT6707	+
contig169	6464	6730	CUT5407	+
contig169	15651	16311	CUT4924	+
contig258_503_155	29154	30035	CUT5244	+
contig258_503_155	90875	91622	CUT5887	+
contig534_138	3828	4393	CUT5545	+
contig534_138	12434	12983	CUT5149	+
contig6_2	53944	54236	CUT4450	-
contig6_4	664	1215	CUT6215	-
contig6_7	39486	40001	CUT5859	-
contig6_7	45935	46341	CUT6228	-
contig6_2	50147	51682	CUT5731	+
contig6_2	59921	60104	CUT6538	+
contig6_6	4710	4974	CUT6142	+
contig6_6	41519	41772	CUT4697	+
contig6_7	18231	18375	CUT4858	+
contig6_7	19611	20216	CUT5411	+
contig256	67819	68607	CUT4773	-
contig497	20172	22040	CUT6705	-
contig497	29531	30161	CUT5783	-
contig223_63	73200	73443	CUT4544	-
contig104	28330	28716	CUT5801	-
contig104	39330	40040	CUT4628	-
contig104	45195	46134	CUT5683	-
contig81_152	23916	24412	CUT5143	-
contig81_152	36968	37303	CUT5950	-
contig81_152	55344	56467	CUT5981	-
contig303_262	5419	5803	CUT5676	-
contig256	76631	76863	CUT5359	+
contig256	83617	84564	CUT5506	+
contig223_63	2058	2472	CUT4914	+
contig223_63	40905	41544	CUT6210	+
contig223_63	59279	59546	CUT4482	+
contig223_63	68122	68621	CUT5568	+
contig104	22525	22834	CUT5339	+
contig104	41875	42087	CUT5867	+
contig104	42945	43495	CUT4867	+
contig104	57050	59867	CUT6031	+
contig81_152	44343	44499	CUT4995	+
contig303_262	22304	22781	CUT5993	+
contig34	35238	35475	CUT6518	-
contig34	73926	74523	CUT6068	-
contig131	14433	15160	CUT6676	-
contig131	35938	36114	CUT6272	-
contig384_79	1844	2462	CUT4983	-
contig19	21845	25161	CUT6359	-
contig245_180	18271	18759	CUT5736	-
contig245_180	44939	45222	CUT6407	-
contig245_180	57751	57970	CUT4886	-
contig245_180	123094	123302	CUT6152	-
contig245_180	125868	126292	CUT5790	-
contig245_180	158285	158425	CUT5552	-
contig245_180	167332	167587	CUT5869	-
contig245_180	192537	193081	CUT4768	-
contig245_180	209989	210344	CUT5355	-
contig188	13721	13979	CUT6280	-
contig42	40262	40857	CUT5398	-
contig12	11981	12329	CUT6387	-
contig12	13135	13607	CUT5245	-
contig120	2872	4047	CUT5090	-
contig124	9067	9693	CUT6274	-
contig124	18624	18949	CUT6561	-
contig7	15252	15812	CUT5573	-
contig7	17427	17769	CUT5612	-
contig7	21494	21880	CUT4973	-
contig7	26749	27420	CUT5592	-
contig7	29954	30179	CUT4561	-
contig7	111518	111745	CUT6120	-
contig7	125614	125962	CUT5728	-
contig7	135344	135998	CUT5576	-
contig7	138869	139289	CUT5743	-
contig135	54639	54755	CUT5974	-
contig285	23921	24140	CUT5083	-
contig34	4989	5535	CUT6190	+
contig34	6568	7161	CUT5799	+
contig34	33645	34193	CUT4481	+
contig34	50477	50962	CUT6157	+
contig131	34043	35138	CUT6025	+
contig131	52047	52617	CUT4661	+
contig131	53071	53439	CUT5942	+
contig384_79	2617	3098	CUT5028	+
contig19	8826	9574	CUT6322	+
contig19	25538	25742	CUT6213	+
contig245_180	15449	16353	CUT5520	+
contig245_180	103879	104178	CUT5972	+
contig245_180	122034	123020	CUT6680	+
contig233	15706	16013	CUT5659	+
contig188	20209	21030	CUT5815	+
contig42	30002	31027	CUT6318	+
contig12	6913	7576	CUT6454	+
contig120	11105	11506	CUT4801	+
contig120	19694	20153	CUT5420	+
contig7	40813	41437	CUT4729	+
contig7	115738	116113	CUT4926	+
contig7	117402	117560	CUT6569	+
contig7	124236	124749	CUT6681	+
contig7	140666	141026	CUT4750	+
contig7	172068	173461	CUT5221	+
contig135	26497	27197	CUT5346	+
contig135	52560	52958	CUT6299	+
contig135	58425	58864	CUT4552	+
contig92	16928	17183	CUT5281	-
contig92	63868	64254	CUT6082	-
contig112_17	12061	12721	CUT4716	-
contig72	532	1004	CUT6088	-
contig72	8819	9081	CUT5803	-
contig72	25772	25985	CUT6477	-
contig72	30473	31086	CUT5933	-
contig92	25027	25513	CUT6191	+
contig92	27149	27401	CUT5824	+
contig456	14970	15445	CUT5101	+
contig456	48205	50540	CUT6709	+
contig195	12164	12538	CUT5433	+
contig193	9622	9896	CUT4580	+
contig112_17	5	177	CUT6584	+
contig72	35389	35666	CUT5168	+
contig140_165_348_97_43	35681	36332	CUT4927	-
contig140_165_348_97_43	93063	93701	CUT6177	-
contig140_165_348_97_43	95766	97107	CUT6227	-
contig140_165_348_97_43	103789	104315	CUT5023	-
contig140_165_348_97_43	122586	122887	CUT5497	-
contig252	14946	15599	CUT5390	-
contig300	1465	1900	CUT6123	-
contig73	23510	23777	CUT5258	-
contig73	66236	66352	CUT6614	-
contig73	78289	78937	CUT6008	-
contig73	91091	91793	CUT6124	-
contig73	95251	95500	CUT5495	-
contig73	105921	106807	CUT5202	-
contig236_6	60136	60551	CUT5118	-
contig227	3776	4672	CUT5669	-
contig144	18881	19519	CUT5160	-
contig599_355_351	34537	34881	CUT4833	-
contig599_355_351	58367	58541	CUT4603	-
contig599_355_351	74731	75060	CUT6435	-
contig599_355_351	95360	95885	CUT6260	-
contig253	565	1275	CUT5717	-
contig253	14936	15113	CUT6652	-
contig75	2912	4303	CUT6301	-
contig75	46152	47142	CUT4751	-
contig140_165_348_97_43	66205	68161	CUT6032	+
contig140_165_348_97_43	131717	132027	CUT6042	+
contig140_165_348_97_43	133523	134672	CUT4804	+
contig252	817	1693	CUT5980	+
contig252	11559	12261	CUT4808	+
contig122	25	1235	CUT6562	+
contig122	4168	4453	CUT5835	+
contig73	12594	12970	CUT5667	+
contig73	43702	45327	CUT4827	+
contig73	66257	68267	CUT6579	+
contig236_6	2969	3294	CUT6261	+
contig236_6	30496	31856	CUT6200	+
contig236_6	37691	38667	CUT6045	+
contig227	134	319	CUT5531	+
contig227	7045	7375	CUT5682	+
contig227	16383	16556	CUT4775	+
contig227	37867	39069	CUT5271	+
contig144	7238	7673	CUT5740	+
contig144	14264	15334	CUT5914	+
contig599_355_351	3084	3544	CUT5921	+
contig599_355_351	5262	5459	CUT5951	+
contig599_355_351	17754	18242	CUT4664	+
contig599_355_351	52515	52767	CUT5468	+
contig599_355_351	74890	75810	CUT6252	+
contig253	9980	10683	CUT5746	+
contig253	15200	15676	CUT6111	+
contig75	2414	2581	CUT5992	+
contig75	25326	26018	CUT6506	+
contig55	3709	4284	CUT5328	-
contig55	20384	20624	CUT5858	-
contig55	37562	38246	CUT5212	-
contig55	39835	40169	CUT6488	-
contig55	46516	46741	CUT4512	-
contig55	59362	60360	CUT6148	-
contig8	19062	19287	CUT6625	-
contig8	21751	22101	CUT5521	-
contig8	25511	25860	CUT5559	-
contig8	51642	52200	CUT6634	-
contig8	59626	60318	CUT5646	-
contig8	70262	70642	CUT6356	-
contig8	72557	74333	CUT6580	-
contig187	643	870	CUT5340	-
contig187	63146	64181	CUT6389	-
contig187	74234	76487	CUT6386	-
contig187	112682	113190	CUT5792	-
contig158	37063	37894	CUT5269	-
contig158	46933	47557	CUT4662	-
contig158	51105	51489	CUT4452	-
contig158	59690	59978	CUT4519	-
contig428	10261	10434	CUT6162	-
contig183	6291	7198	CUT6080	-
contig237_525	15222	15615	CUT4615	-
contig118	9656	10235	CUT5167	-
contig291	3746	4369	CUT4823	-
contig291	8916	10466	CUT5655	-
contig62_37	31701	31952	CUT5095	-
contig62_37	68154	69239	CUT6715	-
contig62_37	78654	79049	CUT5142	-
contig62_37	96126	96420	CUT5081	-
contig62_37	98910	99397	CUT6074	-
contig62_37	100318	100755	CUT4889	-
contig62_37	109431	110202	CUT6599	-
contig55	14376	14926	CUT6657	+
contig55	31183	31394	CUT5668	+
contig55	37363	37790	CUT6201	+
contig55	52175	52476	CUT5364	+
contig8	5950	8216	CUT6674	+
contig8	13278	13835	CUT6527	+
contig8	33973	34880	CUT5687	+
contig8	65994	66287	CUT6262	+
contig187	85408	86869	CUT6118	+
contig187	125152	126123	CUT4872	+
contig187	133863	134601	CUT6640	+
contig397	10231	11201	CUT6069	+
contig158	57786	58183	CUT5286	+
contig183	1633	2095	CUT6126	+
contig183	4113	4504	CUT6392	+
contig237_525	4847	5105	CUT5861	+
contig62_37	29686	30283	CUT5064	+
contig62_37	30971	31667	CUT6232	+
contig62_37	63122	63749	CUT6466	+
contig62_37	67660	68051	CUT6391	+
contig62_37	78408	79643	CUT5870	+
contig613_163	3647	3827	CUT6338	-
contig613_163	10994	12497	CUT6065	-
contig613_163	37951	38192	CUT5397	-
contig613_163	44962	45505	CUT6558	-
contig157	6430	6699	CUT5452	-
contig157	13727	14435	CUT6214	-
contig157	16661	17619	CUT5862	-
contig157	42370	42960	CUT5505	-
contig157	49614	50116	CUT6484	-
contig157	63168	63374	CUT6329	-
contig29	887	1495	CUT5449	-
contig29	10818	11380	CUT6006	-
contig29	60492	60953	CUT4684	-
contig105_31	14238	14663	CUT6345	-
contig105_31	16436	18075	CUT6632	-
contig105_31	24058	24701	CUT5834	-
contig105_31	25968	26922	CUT6076	-
contig105_31	44178	44688	CUT5179	-
contig159	17555	17912	CUT6523	-
contig159	56923	57558	CUT4764	-
contig57	6110	6584	CUT6168	-
contig57	7265	8160	CUT5719	-
contig154	16646	16957	CUT5069	-
contig425_198	47402	48581	CUT5918	-
contig425_198	55432	55725	CUT5296	-
contig425_198	56781	57778	CUT5287	-
contig425_198	58406	58834	CUT5476	-
contig414_343_117a	7517	8178	CUT6249	-
contig414_343_117a	33002	33497	CUT5772	-
contig414_343_117a	34767	35987	CUT6197	-
contig106	7135	7727	CUT6593	-
contig106	21150	21959	CUT5672	-
contig106	22531	23227	CUT6573	-
contig106	28134	28813	CUT5677	-
contig457	1838	2625	CUT6396	-
contig109	3035	3382	CUT6265	-
contig109	9727	10271	CUT6046	-
contig109	24396	25915	CUT5680	-
contig177b	6039	6363	CUT4595	-
contig39	12825	14426	CUT6114	-
contig10	4861	5196	CUT5741	-
contig604	21227	21361	CUT6173	-
contig604	25714	26321	CUT6592	-
contig5_71_3	42036	42491	CUT5323	-
contig5_71_3	52544	52720	CUT4895	-
contig5_71_3	57112	57731	CUT5610	-
contig5_71_3	132987	133238	CUT5597	-
contig613_163	43299	43548	CUT4518	+
contig157	14636	16485	CUT6635	+
contig29	10306	11106	CUT6583	+
contig29	34162	34805	CUT5733	+
contig29	72540	73861	CUT5548	+
contig121	14026	14725	CUT6061	+
contig105_31	18270	18663	CUT5776	+
contig105_31	21642	21910	CUT5602	+
contig105_31	41077	41559	CUT5251	+
contig159	47157	47950	CUT4491	+
contig57	15440	16051	CUT6187	+
contig173	3958	4871	CUT6297	+
contig154	5950	6359	CUT4952	+
contig425_198	4462	4977	CUT4468	+
contig425_198	16633	17423	CUT4594	+
contig425_198	85116	85764	CUT6303	+
contig414_343_117a	32093	32479	CUT6327	+
contig414_343_117a	42652	43751	CUT6317	+
contig414_343_117a	53645	54025	CUT5405	+
contig414_343_117a	63094	63876	CUT5080	+
contig106	2556	3407	CUT5391	+
contig106	29448	30128	CUT6024	+
contig106	51336	51857	CUT5488	+
contig457	2400	2721	CUT5644	+
contig109	2869	3371	CUT6669	+
contig383	11519	11918	CUT6230	+
contig39	35593	36050	CUT4641	+
contig10	3144	3850	CUT5290	+
contig10	5264	6402	CUT6041	+
contig10	9422	9660	CUT6395	+
contig24	2337	2537	CUT5011	+
contig604	926	1354	CUT6328	+
contig604	29932	30324	CUT5653	+
contig5_71_3	30402	30937	CUT4790	+
contig5_71_3	42819	43761	CUT5703	+
contig5_71_3	46565	47663	CUT5504	+
contig5_71_3	62010	63309	CUT4899	+
contig5_71_3	68634	68930	CUT6369	+
contig5_71_3	84984	85356	CUT5094	+
contig5_71_3	94149	94860	CUT6349	+
contig5_71_3	128353	129704	CUT6712	+
contig5_71_3	131703	131899	CUT4912	+
contig119_solexaContig1419_400	4062	5422	CUT6315	-
contig119_solexaContig1419_400	6201	7521	CUT6711	-
contig119_solexaContig1419_400	7652	8825	CUT6663	-
contig119_solexaContig1419_400	40211	41005	CUT6543	-
contig119_solexaContig1419_400	108254	109091	CUT4862	-
contig242	10595	11068	CUT6482	-
contig119_solexaContig1419_400	15327	15785	CUT4543	+
contig119_solexaContig1419_400	29414	29947	CUT6169	+
contig119_solexaContig1419_400	41115	42550	CUT5617	+
contig119_solexaContig1419_400	73895	74153	CUT6051	+
contig230	25070	25518	CUT5178	-
contig230	33806	34314	CUT4487	-
contig51_151	2395	3295	CUT5760	-
contig56	4910	5379	CUT5371	-
contig323_212	32003	32266	CUT6471	-
contig323_212	88051	88688	CUT4726	-
contig323_212	89405	90101	CUT5254	-
contig250_216_321a	1315	1733	CUT5456	-
contig529	7122	8161	CUT5989	-
contig205	28844	29124	CUT4918	-
contig205	39283	39478	CUT4601	-
contig76_168	1666	2540	CUT6313	-
contig69	18109	18705	CUT6277	-
contig52b	55221	55829	CUT5402	-
contig52b	56982	57362	CUT5794	-
contig52b	61871	62133	CUT6223	-
contig99	7516	7969	CUT6371	-
contig504_182_47_59	577	993	CUT6235	-
contig504_182_47_59	40918	41088	CUT6541	-
contig504_182_47_59	57458	57982	CUT5625	-
contig504_182_47_59	75324	76441	CUT5930	-
contig504_182_47_59	97143	97661	CUT5618	-
contig191_192	24241	25300	CUT4908	+
contig51_151	75514	76197	CUT4778	+
contig56	25951	26450	CUT5309	+
contig323_212	82753	83208	CUT5007	+
contig250_216_321a	6141	7179	CUT6664	+
contig250_216_321a	10460	10817	CUT6296	+
contig250_216_321a	24245	24969	CUT4930	+
contig250_216_321a	26086	26787	CUT6550	+
contig529	3535	3983	CUT4647	+
contig529	13196	13782	CUT6079	+
contig205	12289	13037	CUT5998	+
contig205	16374	16957	CUT4530	+
contig205	22756	24838	CUT5538	+
contig205	25622	25727	CUT5949	+
contig205	27782	29109	CUT5404	+
contig76_168	1556	1895	CUT5247	+
contig76_168	17495	17712	CUT6361	+
contig76_168	19954	20397	CUT5712	+
contig69	14350	14776	CUT4719	+
contig69	43646	46140	CUT5796	+
contig52b	6007	6956	CUT5695	+
contig52b	13575	13891	CUT5752	+
contig52b	15419	16144	CUT5546	+
contig82	10191	10556	CUT5517	+
contig82	20438	21155	CUT5270	+
contig504_182_47_59	1362	1559	CUT4791	+
contig504_182_47_59	20641	21219	CUT6107	+
contig504_182_47_59	36571	37169	CUT5899	+
contig504_182_47_59	43852	44039	CUT4860	+
contig504_182_47_59	51437	53254	CUT6185	+
contig504_182_47_59	71552	72827	CUT6096	+
contig467	13564	14060	CUT4653	-
contig178	14012	14752	CUT5732	-
contig392	7597	8803	CUT5319	-
contig392	9669	10344	CUT6530	-
contig333_501	4723	6831	CUT6309	-
contig333_501	32224	33006	CUT4819	-
contig23	5928	6258	CUT4903	-
contig142_58_506	17053	18260	CUT6708	-
contig142_58_506	19073	20338	CUT5813	-
contig142_58_506	39793	40015	CUT4602	-
contig142_58_506	93371	93635	CUT6643	-
contig142_58_506	151443	151700	CUT4493	-
contig316	939	1114	CUT4795	-
contig64	3242	4087	CUT5708	-
contig64	29750	31546	CUT5093	-
contig64	66034	66645	CUT6691	-
contig64	67027	67560	CUT6692	-
contig64	77737	78145	CUT5566	-
contig64	79411	79630	CUT6330	-
contig64	83240	84050	CUT6694	-
contig260	38582	39086	CUT5036	-
contig260	46814	47173	CUT5211	-
contig260	51979	53069	CUT5198	-
contig260	54904	56244	CUT5890	-
contig98b	30896	31462	CUT6437	-
contig98b	34946	35158	CUT5876	-
contig52a	9774	10593	CUT5638	-
contig101	5708	5993	CUT5264	-
contig414_343_117b	21376	21802	CUT6091	-
contig414_343_117b	27767	28275	CUT6411	-
contig414_343_117b	34948	36204	CUT5620	-
contig315_254	873	1427	CUT5986	-
contig177a	14599	14899	CUT6574	-
contig78_solexaContig1554	17415	18299	CUT5603	-
contig78_solexaContig1554	21061	21937	CUT6434	-
contig78_solexaContig1554	43466	43945	CUT6257	-
contig467	14671	15179	CUT6404	+
contig467	20663	21118	CUT6047	+
contig178	13520	13790	CUT5671	+
contig178	23879	24420	CUT6687	+
contig178	24769	26417	CUT6688	+
contig178	34858	35803	CUT5946	+
contig333_501	16781	18107	CUT6319	+
contig333_501	43112	43822	CUT5965	+
contig23	8830	9633	CUT5366	+
contig142_58_506	27684	27870	CUT6600	+
contig142_58_506	38431	39276	CUT4937	+
contig142_58_506	79898	80389	CUT6184	+
contig142_58_506	103568	103930	CUT5229	+
contig142_58_506	165017	165543	CUT5408	+
contig142_58_506	182245	182452	CUT5014	+
contig316	23034	24023	CUT6651	+
contig64	1579	2040	CUT6690	+
contig64	4824	4971	CUT5133	+
contig64	18325	18615	CUT6130	+
contig64	61440	62179	CUT5208	+
contig64	78177	79340	CUT5550	+
contig28	4462	4934	CUT5845	+
contig260	49714	49891	CUT6135	+
contig98b	25339	25651	CUT6009	+
contig98b	33957	34118	CUT5262	+
contig52a	7662	8855	CUT5428	+
contig101	18956	19911	CUT6307	+
contig177a	6299	6707	CUT6284	+
contig78_solexaContig1554	19750	20831	CUT6242	+
contig78_solexaContig1554	31431	31887	CUT5960	+

## Sheet: S.paradoxus N17
Chromosome	Start	Stop	Name	Strand
chrXV	69940	70405	CUT9130	-
chrXV	84618	84923	CUT9131	-
chrXV	113285	113661	CUT8420	-
chrXV	131514	132633	CUT7976	-
chrXV	152968	153838	CUT6911	-
chrXV	170508	170762	CUT9017	-
chrXV	219734	220194	CUT8746	-
chrXV	250262	251141	CUT8028	-
chrXV	253559	253952	CUT8677	-
chrXV	311569	312486	CUT8277	-
chrXV	321634	322018	CUT7198	-
chrXV	343443	344128	CUT8970	-
chrXV	366472	367897	CUT8306	-
chrXV	373713	373973	CUT7869	-
chrXV	391317	391663	CUT8823	-
chrXV	432473	432910	CUT8273	-
chrXV	467765	468353	CUT7854	-
chrXV	505695	506105	CUT7693	-
chrXV	507017	507459	CUT8655	-
chrXV	510368	511275	CUT8127	-
chrXV	519171	520013	CUT7594	-
chrXV	525202	525895	CUT8556	-
chrXV	540796	541186	CUT7958	-
chrXV	630969	631773	CUT8922	-
chrXV	711174	711660	CUT7852	-
chrXV	716722	717084	CUT7677	-
chrXV	722503	723163	CUT8379	-
chrXV	725547	726288	CUT8767	-
chrXV	745389	745703	CUT6949	-
chrXV	759272	759957	CUT9312	-
chrXV	790414	790872	CUT7542	-
chrXV	810778	812300	CUT8542	-
chrXV	822668	823262	CUT8108	-
chrXV	846332	847305	CUT6968	-
chrXV	886607	887163	CUT8896	-
chrXV	895978	896937	CUT8080	-
chrXV	947833	948607	CUT8797	-
chrXV	964619	965039	CUT9313	-
chrXV	24597	26104	CUT8154	+
chrXV	51626	52855	CUT7370	+
chrXV	59723	60274	CUT7286	+
chrXV	87250	88012	CUT8969	+
chrXV	113694	113856	CUT9314	+
chrXV	121612	122500	CUT8695	+
chrXV	123406	124121	CUT7450	+
chrXV	140411	140884	CUT7180	+
chrXV	146485	147667	CUT8849	+
chrXV	153770	154150	CUT7595	+
chrXV	155771	156004	CUT7043	+
chrXV	188208	188827	CUT6989	+
chrXV	190137	190818	CUT7920	+
chrXV	191518	191869	CUT7782	+
chrXV	253738	253988	CUT6782	+
chrXV	267642	268079	CUT8024	+
chrXV	299163	299451	CUT9315	+
chrXV	302135	302559	CUT6741	+
chrXV	331491	331969	CUT8481	+
chrXV	361845	362261	CUT6868	+
chrXV	370118	371103	CUT7391	+
chrXV	408115	409116	CUT8647	+
chrXV	411777	412078	CUT7833	+
chrXV	416357	416663	CUT8266	+
chrXV	483333	483707	CUT9212	+
chrXV	505555	506009	CUT7363	+
chrXV	537887	538550	CUT9316	+
chrXV	564848	565645	CUT8522	+
chrXV	609668	609965	CUT7126	+
chrXV	721723	722079	CUT9181	+
chrXV	723625	723808	CUT9317	+
chrXV	766513	767518	CUT8239	+
chrXV	786284	786700	CUT7982	+
chrXV	820547	820882	CUT7968	+
chrXV	873239	874147	CUT7974	+
chrXV	938862	939886	CUT8650	+
chrXV	941673	942656	CUT9019	+
chrXV	969809	970310	CUT7251	+
chrXII	36690	37104	CUT8639	-
chrXII	87550	87977	CUT9062	-
chrXII	134457	135004	CUT7825	-
chrXII	196246	196452	CUT7290	-
chrXII	236838	237141	CUT7098	-
chrXII	246845	247403	CUT9069	-
chrXII	273725	274189	CUT6990	-
chrXII	323018	323700	CUT8157	-
chrXII	381834	382434	CUT8503	-
chrXII	397499	398595	CUT7814	-
chrXII	406365	406884	CUT8907	-
chrXII	419914	420229	CUT8093	-
chrXII	468623	469081	CUT7495	-
chrXII	469701	470852	CUT8989	-
chrXII	508301	508761	CUT8156	-
chrXII	510351	510841	CUT8066	-
chrXII	591481	593651	CUT8245	-
chrXII	595582	595974	CUT8798	-
chrXII	624618	625861	CUT8848	-
chrXII	626633	626856	CUT7383	-
chrXII	631693	633174	CUT8246	-
chrXII	679540	681200	CUT8998	-
chrXII	739108	740095	CUT8339	-
chrXII	761372	763208	CUT8530	-
chrXII	783069	783826	CUT9109	-
chrXII	785863	786224	CUT8994	-
chrXII	788075	789145	CUT8925	-
chrXII	809584	811180	CUT9297	-
chrXII	821913	822488	CUT7914	-
chrXII	833199	833681	CUT8369	-
chrXII	858003	858988	CUT8112	-
chrXII	862172	862523	CUT8749	-
chrXII	877055	878018	CUT9002	-
chrXII	886148	886839	CUT7613	-
chrXII	897824	898163	CUT7461	-
chrXII	900997	901966	CUT8130	-
chrXII	933491	934835	CUT7427	-
chrXII	988692	990101	CUT8253	-
chrXII	26976	27320	CUT7676	+
chrXII	53231	54830	CUT6970	+
chrXII	85102	87844	CUT9369	+
chrXII	140822	141070	CUT6747	+
chrXII	145701	146215	CUT7672	+
chrXII	173104	173493	CUT9318	+
chrXII	175842	176819	CUT7816	+
chrXII	181611	182273	CUT8059	+
chrXII	185455	186147	CUT9319	+
chrXII	189520	189750	CUT9096	+
chrXII	216924	217812	CUT7936	+
chrXII	220092	220486	CUT9011	+
chrXII	227676	229134	CUT8194	+
chrXII	230906	231720	CUT7237	+
chrXII	241869	242995	CUT8372	+
chrXII	256181	256706	CUT8335	+
chrXII	263954	264543	CUT8172	+
chrXII	282602	283743	CUT7552	+
chrXII	309762	310278	CUT9320	+
chrXII	371258	372099	CUT8260	+
chrXII	387290	388243	CUT7473	+
chrXII	398539	399805	CUT8088	+
chrXII	430903	431736	CUT8026	+
chrXII	465574	466492	CUT8874	+
chrXII	532022	532871	CUT6958	+
chrXII	561667	561964	CUT7227	+
chrXII	585219	587380	CUT9029	+
chrXII	604841	605404	CUT7831	+
chrXII	622114	623102	CUT8435	+
chrXII	656990	657638	CUT6768	+
chrXII	665961	666302	CUT7022	+
chrXII	672083	672542	CUT8507	+
chrXII	674216	675266	CUT8292	+
chrXII	758992	759566	CUT9045	+
chrXII	782163	783128	CUT8656	+
chrXII	793019	793998	CUT7768	+
chrXII	795189	795581	CUT7106	+
chrXII	833417	833773	CUT8558	+
chrXII	848590	849275	CUT8364	+
chrXII	865827	867001	CUT8652	+
chrXII	899775	902331	CUT8834	+
chrXII	948718	949225	CUT9174	+
chrXII	958120	958789	CUT8816	+
chrXII	974586	974807	CUT7702	+
chrXII	988070	989488	CUT8291	+
chrIV	24162	25076	CUT8348	-
chrIV	37344	37726	CUT7855	-
chrIV	49124	49451	CUT6966	-
chrIV	71225	71693	CUT8954	-
chrIV	104429	104950	CUT8526	-
chrIV	121087	121719	CUT7711	-
chrIV	138298	140041	CUT8717	-
chrIV	141587	142101	CUT7821	-
chrIV	143444	144307	CUT7582	-
chrIV	220338	221437	CUT8298	-
chrIV	236860	237237	CUT8811	-
chrIV	245611	246960	CUT8222	-
chrIV	252502	252895	CUT9066	-
chrIV	296982	297405	CUT8482	-
chrIV	306423	306723	CUT6999	-
chrIV	308824	309733	CUT7874	-
chrIV	370999	371353	CUT8265	-
chrIV	373366	373918	CUT8242	-
chrIV	450577	451390	CUT9016	-
chrIV	460969	462171	CUT9362	-
chrIV	477871	478688	CUT8679	-
chrIV	513108	514133	CUT9283	-
chrIV	526008	526713	CUT7561	-
chrIV	554302	554509	CUT8947	-
chrIV	560298	560686	CUT7031	-
chrIV	573582	574016	CUT7507	-
chrIV	596632	597921	CUT8258	-
chrIV	618963	619623	CUT8669	-
chrIV	627112	628661	CUT9363	-
chrIV	634186	634599	CUT6933	-
chrIV	658541	659677	CUT8445	-
chrIV	680504	681046	CUT8035	-
chrIV	683465	683791	CUT6910	-
chrIV	697082	697569	CUT8980	-
chrIV	721600	721954	CUT6897	-
chrIV	745300	745562	CUT8189	-
chrIV	757926	758119	CUT9171	-
chrIV	764061	764399	CUT7303	-
chrIV	776794	777325	CUT8758	-
chrIV	782532	782809	CUT7857	-
chrIV	850924	851496	CUT8894	-
chrIV	870298	870766	CUT9213	-
chrIV	887198	887890	CUT8229	-
chrIV	893822	894461	CUT8594	-
chrIV	1052621	1053618	CUT8640	-
chrIV	1058797	1059786	CUT8844	-
chrIV	1101864	1102087	CUT9182	-
chrIV	1106203	1106531	CUT8373	-
chrIV	1186743	1187088	CUT8668	-
chrIV	1230847	1231218	CUT8140	-
chrIV	1238758	1239588	CUT8272	-
chrIV	1270295	1271037	CUT8911	-
chrIV	1301158	1301844	CUT8421	-
chrIV	1316177	1317288	CUT7196	-
chrIV	1366341	1366828	CUT8792	-
chrIV	1415610	1416771	CUT8625	-
chrIV	1457944	1458820	CUT7541	-
chrIV	39899	40434	CUT7967	+
chrIV	62714	63581	CUT8243	+
chrIV	80067	80436	CUT8094	+
chrIV	89595	90033	CUT7781	+
chrIV	110524	112180	CUT6839	+
chrIV	167611	168255	CUT7681	+
chrIV	203082	203788	CUT7605	+
chrIV	224406	224817	CUT7018	+
chrIV	269319	269932	CUT8467	+
chrIV	286980	287524	CUT7496	+
chrIV	307119	307431	CUT8299	+
chrIV	315290	316122	CUT9323	+
chrIV	328642	329471	CUT7308	+
chrIV	338932	339245	CUT7788	+
chrIV	349194	349461	CUT7132	+
chrIV	394958	395915	CUT7772	+
chrIV	429743	430984	CUT7367	+
chrIV	489258	489962	CUT7593	+
chrIV	509701	510181	CUT6848	+
chrIV	539955	540956	CUT8408	+
chrIV	554424	555467	CUT7266	+
chrIV	585889	586817	CUT7904	+
chrIV	616592	617086	CUT6739	+
chrIV	675195	675394	CUT6767	+
chrIV	721742	721921	CUT8483	+
chrIV	787033	788189	CUT7506	+
chrIV	838252	839022	CUT9061	+
chrIV	893267	893571	CUT7949	+
chrIV	1077472	1077779	CUT7244	+
chrIV	1106261	1106599	CUT8831	+
chrIV	1119871	1120360	CUT7725	+
chrIV	1128193	1128690	CUT7402	+
chrIV	1137406	1137879	CUT8843	+
chrIV	1139771	1140464	CUT7299	+
chrIV	1147124	1148050	CUT7092	+
chrIV	1258394	1258924	CUT7437	+
chrIV	1266907	1267511	CUT7137	+
chrIV	1298817	1299750	CUT8282	+
chrIV	1305392	1305792	CUT7812	+
chrIV	1310373	1310605	CUT8457	+
chrIV	1339442	1339858	CUT8976	+
chrIV	1345729	1346329	CUT8197	+
chrIV	1347248	1347661	CUT8765	+
chrIV	1400280	1400932	CUT8083	+
chrIV	1407334	1407969	CUT8105	+
chrIV	1434947	1435425	CUT8706	+
chrIV	1439808	1441542	CUT9364	+
chrIV	1467848	1468373	CUT8256	+
chrIV	1473601	1474268	CUT8745	+
chrIV	1477083	1477976	CUT8341	+
chrV	6889	7240	CUT8534	-
chrV	38415	39178	CUT7006	-
chrV	96203	97920	CUT9157	-
chrV	102426	102847	CUT6965	-
chrV	114107	115225	CUT6998	-
chrV	155538	156561	CUT7690	-
chrV	159463	160125	CUT8956	-
chrV	182077	183386	CUT7755	-
chrV	214414	216101	CUT8654	-
chrV	238372	238735	CUT7680	-
chrV	306118	306480	CUT8077	-
chrV	332531	333234	CUT7539	-
chrV	334631	335383	CUT7091	-
chrV	429401	430113	CUT8193	-
chrV	437740	437991	CUT7112	-
chrV	444336	446197	CUT9233	-
chrV	454484	454701	CUT7438	-
chrV	461755	462295	CUT8571	-
chrV	514726	515009	CUT7530	-
chrV	548717	550203	CUT8723	-
chrV	26066	26422	CUT9324	+
chrV	33330	34111	CUT7661	+
chrV	44649	45403	CUT7123	+
chrV	62230	62842	CUT7560	+
chrV	64337	64763	CUT8473	+
chrV	154661	155207	CUT8764	+
chrV	214531	214913	CUT7670	+
chrV	232860	233587	CUT7058	+
chrV	241549	241723	CUT7845	+
chrV	242316	243254	CUT8092	+
chrV	261975	264060	CUT6870	+
chrV	272167	273225	CUT8312	+
chrV	274338	274745	CUT8567	+
chrV	288739	289208	CUT8632	+
chrV	327315	327876	CUT7462	+
chrV	329940	330616	CUT6851	+
chrV	335638	336283	CUT9162	+
chrV	339614	340012	CUT7653	+
chrV	346567	349786	CUT9373	+
chrV	357282	357830	CUT7611	+
chrV	361314	361830	CUT8487	+
chrV	435717	436140	CUT8631	+
chrV	493898	495526	CUT9365	+
chrV	566282	566850	CUT7259	+
chrV	567624	569094	CUT8017	+
chrVIII	60470	61036	CUT8712	-
chrVIII	111115	111515	CUT8452	-
chrVIII	158080	158530	CUT7236	-
chrVIII	168568	169022	CUT7792	-
chrVIII	173597	173873	CUT6765	-
chrVIII	187070	187445	CUT8858	-
chrVIII	207344	208045	CUT8899	-
chrVIII	211654	212135	CUT7651	-
chrVIII	218264	218798	CUT7017	-
chrVIII	249525	250011	CUT8352	-
chrVIII	255907	257676	CUT9366	-
chrVIII	297190	297543	CUT7130	-
chrVIII	302762	303061	CUT7836	-
chrVIII	309303	310534	CUT7400	-
chrVIII	313460	313861	CUT7002	-
chrVIII	319490	320184	CUT7774	-
chrVIII	330641	331007	CUT8714	-
chrVIII	359506	360260	CUT7521	-
chrVIII	365463	365973	CUT9023	-
chrVIII	385497	385894	CUT7731	-
chrVIII	389590	389863	CUT7235	-
chrVIII	419693	421057	CUT8760	-
chrVIII	429236	429896	CUT8830	-
chrVIII	433816	434618	CUT8665	-
chrVIII	448691	450471	CUT7240	-
chrVIII	468112	468471	CUT9326	-
chrVIII	484816	485075	CUT7532	-
chrVIII	489348	489571	CUT8249	-
chrVIII	12437	12610	CUT7070	+
chrVIII	58574	59103	CUT7357	+
chrVIII	66949	68247	CUT7446	+
chrVIII	92084	92881	CUT7305	+
chrVIII	94050	94632	CUT8323	+
chrVIII	101196	102953	CUT7460	+
chrVIII	146286	146734	CUT7726	+
chrVIII	149280	150570	CUT8893	+
chrVIII	165777	166272	CUT8385	+
chrVIII	177156	177714	CUT7150	+
chrVIII	195089	195699	CUT8274	+
chrVIII	199053	199438	CUT7708	+
chrVIII	199999	200239	CUT8390	+
chrVIII	264724	265118	CUT6992	+
chrVIII	267865	268747	CUT7634	+
chrVIII	341895	343170	CUT9375	+
chrVIII	343380	343645	CUT9291	+
chrVIII	347091	347524	CUT7575	+
chrVIII	357059	357473	CUT7134	+
chrVIII	363478	365466	CUT8021	+
chrVIII	416267	416691	CUT8014	+
chrVIII	482115	482519	CUT9088	+
chrXIV	19287	19845	CUT8400	-
chrXIV	51336	53340	CUT9370	-
chrXIV	56100	56562	CUT8630	-
chrXIV	74774	75406	CUT8480	-
chrXIV	91415	92318	CUT7489	-
chrXIV	138228	138941	CUT8734	-
chrXIV	157611	158743	CUT9158	-
chrXIV	213032	213596	CUT8257	-
chrXIV	225181	225580	CUT8898	-
chrXIV	259203	260834	CUT9371	-
chrXIV	265982	266804	CUT7239	-
chrXIV	270448	270928	CUT6885	-
chrXIV	320609	322072	CUT8054	-
chrXIV	393490	394675	CUT8132	-
chrXIV	413488	413962	CUT8575	-
chrXIV	443566	444012	CUT7392	-
chrXIV	466886	467605	CUT7664	-
chrXIV	470509	471018	CUT7746	-
chrXIV	505869	506281	CUT8912	-
chrXIV	509315	510080	CUT8909	-
chrXIV	511383	512008	CUT8944	-
chrXIV	537634	537946	CUT9327	-
chrXIV	548671	549119	CUT7409	-
chrXIV	591906	593576	CUT7514	-
chrXIV	619374	620099	CUT9328	-
chrXIV	642170	642896	CUT8492	-
chrXIV	667334	667909	CUT8162	-
chrXIV	685184	685732	CUT7444	-
chrXIV	713994	714866	CUT6717	-
chrXIV	31228	31505	CUT8462	+
chrXIV	152041	152923	CUT8072	+
chrXIV	153523	154065	CUT7087	+
chrXIV	170960	171506	CUT7566	+
chrXIV	182542	183388	CUT6914	+
chrXIV	201837	202263	CUT7170	+
chrXIV	204883	205370	CUT9329	+
chrXIV	218265	218564	CUT8533	+
chrXIV	243068	243738	CUT7300	+
chrXIV	254891	255599	CUT8401	+
chrXIV	286330	287372	CUT7177	+
chrXIV	293682	294363	CUT7457	+
chrXIV	295282	295864	CUT7020	+
chrXIV	335168	336280	CUT7574	+
chrXIV	336888	337397	CUT7785	+
chrXIV	367534	367907	CUT8841	+
chrXIV	400956	403948	CUT9132	+
chrXIV	404407	404935	CUT8697	+
chrXIV	411652	411777	CUT7353	+
chrXIV	414046	414360	CUT8553	+
chrXIV	426251	426410	CUT7081	+
chrXIV	427886	428361	CUT8252	+
chrXIV	429151	429481	CUT8905	+
chrXIV	487161	487600	CUT8794	+
chrXIV	546620	548104	CUT9376	+
chrXIV	557297	557702	CUT6915	+
chrXIV	566463	566699	CUT7866	+
chrXIV	639416	640376	CUT7512	+
chrXIV	701523	702090	CUT7730	+
chrXIV	709204	709892	CUT8176	+
chrXIV	717608	718105	CUT7599	+
chrVI	83620	84193	CUT7430	-
chrVI	153929	154485	CUT9053	-
chrVI	275139	275787	CUT7704	-
chrVI	281820	282131	CUT7969	-
chrVI	79765	81188	CUT8042	+
chrVI	89708	89884	CUT8666	+
chrVI	195971	196180	CUT9331	+
chrVI	233892	235027	CUT7544	+
chrVI	254185	254453	CUT6864	+
chrVI	255488	256603	CUT9115	+
chrIX	65349	65607	CUT8182	-
chrIX	107302	108448	CUT7559	-
chrIX	116044	116664	CUT9008	-
chrIX	202886	203135	CUT8199	-
chrIX	235255	235757	CUT8621	-
chrIX	245927	246703	CUT7225	-
chrIX	252068	253387	CUT7970	-
chrIX	325861	326432	CUT7416	-
chrIX	338826	339122	CUT9332	-
chrIX	357149	357900	CUT8283	-
chrIX	374802	375048	CUT9333	-
chrIX	72931	74027	CUT7484	+
chrIX	81369	82082	CUT6939	+
chrIX	130362	130779	CUT8240	+
chrIX	169896	170456	CUT8822	+
chrIX	188881	189129	CUT8731	+
chrIX	197769	198111	CUT7794	+
chrIX	229653	229917	CUT8201	+
chrIX	248864	249156	CUT7977	+
chrIX	249822	250200	CUT7973	+
chrIX	263933	265827	CUT6993	+
chrIX	346272	346488	CUT6900	+
chrIX	391489	392253	CUT8084	+
chrXII	43002	43429	CUT8981	-
chrXII	81747	82282	CUT8932	-
chrXII	109060	110128	CUT9299	-
chrXII	130822	131212	CUT8929	-
chrXII	164026	165037	CUT7329	-
chrXII	207139	208227	CUT8789	-
chrXII	232988	233902	CUT8821	-
chrXII	259675	260241	CUT8718	-
chrXII	272707	273110	CUT7717	-
chrXII	339750	339975	CUT8267	-
chrXII	342436	343746	CUT8116	-
chrXII	374459	374665	CUT8221	-
chrXII	383602	384070	CUT8234	-
chrXII	410190	410486	CUT8161	-
chrXII	427247	427938	CUT7577	-
chrXII	474139	474416	CUT8371	-
chrXII	524953	525696	CUT8854	-
chrXII	542692	543020	CUT8328	-
chrXII	543573	544286	CUT8141	-
chrXII	558139	559162	CUT6986	-
chrXII	602803	603777	CUT8576	-
chrXII	612458	612983	CUT9099	-
chrXII	633566	634015	CUT9334	-
chrXII	635720	635975	CUT7247	-
chrXII	639385	640151	CUT7636	-
chrXII	645095	645955	CUT7972	-
chrXII	648022	648589	CUT7231	-
chrXII	693411	694362	CUT9335	-
chrXII	708705	709166	CUT8353	-
chrXII	719307	719549	CUT8455	-
chrXII	722426	723188	CUT8902	-
chrXII	812197	812470	CUT7097	-
chrXII	846749	847151	CUT8146	-
chrXII	13211	13863	CUT8999	+
chrXII	14893	15168	CUT7283	+
chrXII	41587	42181	CUT9336	+
chrXII	58235	58884	CUT7732	+
chrXII	129196	130204	CUT7650	+
chrXII	147848	148229	CUT9301	+
chrXII	148496	148882	CUT9302	+
chrXII	165422	165677	CUT7695	+
chrXII	192591	193404	CUT8626	+
chrXII	209296	209440	CUT8361	+
chrXII	230029	230638	CUT8200	+
chrXII	320512	320788	CUT7878	+
chrXII	338632	339565	CUT9303	+
chrXII	457240	458471	CUT8434	+
chrXII	480670	481586	CUT8560	+
chrXII	514885	515593	CUT9051	+
chrXII	537534	537881	CUT8867	+
chrXII	566001	566582	CUT7616	+
chrXII	575146	575766	CUT7817	+
chrXII	659105	659405	CUT7960	+
chrXII	698755	699477	CUT7861	+
chrXII	700431	700632	CUT8877	+
chrXII	707301	707618	CUT7228	+
chrXII	724263	724731	CUT9337	+
chrXII	755734	756147	CUT7369	+
chrXII	784024	784332	CUT9338	+
chrXII	810265	810648	CUT8836	+
chrXII	816116	817308	CUT7956	+
chrIII	32999	33305	CUT7135	-
chrIII	66045	66208	CUT6923	-
chrIII	197047	198307	CUT7856	-
chrIII	212706	213095	CUT9339	-
chrIII	221006	221375	CUT8392	-
chrIII	237918	238100	CUT8694	-
chrIII	242747	243020	CUT9340	-
chrIII	41190	41699	CUT8446	+
chrIII	43046	43702	CUT8304	+
chrIII	88056	88539	CUT7531	+
chrIII	123529	125884	CUT9372	+
chrIII	147917	149210	CUT6934	+
chrIII	163061	163726	CUT6963	+
chrIII	185577	185778	CUT6746	+
chrIII	247529	248604	CUT8995	+
chrXI	41773	42067	CUT7867	-
chrXI	104244	104673	CUT7556	-
chrXI	107529	109251	CUT8331	-
chrXI	114340	114946	CUT6891	-
chrXI	133398	133781	CUT8104	-
chrXI	167513	168108	CUT8444	-
chrXI	175063	175258	CUT8350	-
chrXI	214564	214818	CUT8355	-
chrXI	256512	256927	CUT8941	-
chrXI	268831	269366	CUT7835	-
chrXI	281671	282654	CUT8439	-
chrXI	285494	286058	CUT7500	-
chrXI	296699	297408	CUT7578	-
chrXI	369831	372417	CUT6909	-
chrXI	398381	398885	CUT6776	-
chrXI	463938	464333	CUT7810	-
chrXI	505682	506405	CUT7863	-
chrXI	529313	529999	CUT7761	-
chrXI	545883	546245	CUT8828	-
chrXI	566510	567091	CUT8851	-
chrXI	569129	571790	CUT9100	-
chrXI	583414	583561	CUT8443	-
chrXI	594804	595579	CUT7622	-
chrXI	638509	639462	CUT7581	-
chrXI	71877	74403	CUT9367	+
chrXI	142628	142992	CUT9341	+
chrXI	145547	146272	CUT7287	+
chrXI	152990	153729	CUT8683	+
chrXI	163934	164741	CUT7342	+
chrXI	175504	176107	CUT9113	+
chrXI	179661	179879	CUT9342	+
chrXI	202278	202598	CUT6899	+
chrXI	234145	236065	CUT9368	+
chrXI	256579	258509	CUT8635	+
chrXI	328950	329282	CUT8977	+
chrXI	339671	340542	CUT9377	+
chrXI	346728	347752	CUT8800	+
chrXI	394232	394547	CUT6976	+
chrXI	401754	402517	CUT8428	+
chrXI	411217	411816	CUT7903	+
chrXI	433449	434032	CUT8036	+
chrXI	452124	452433	CUT9031	+
chrXI	459686	460006	CUT6942	+
chrXI	474175	474503	CUT6764	+
chrXI	476120	476315	CUT7111	+
chrXI	488468	489001	CUT8096	+
chrXI	523593	524642	CUT7944	+
chrXI	546133	547653	CUT8521	+
chrXI	578587	579181	CUT6724	+
chrXI	583784	584157	CUT8287	+
chrXI	593713	594427	CUT8768	+
chrXI	617289	617785	CUT8048	+
chrX	54377	55169	CUT8430	-
chrX	71237	71611	CUT8752	-
chrX	88550	89235	CUT8013	-
chrX	90458	91179	CUT7991	-
chrX	97352	97791	CUT8573	-
chrX	110795	112113	CUT8250	-
chrX	131198	132197	CUT9274	-
chrX	134779	135148	CUT8251	-
chrX	138625	138967	CUT6996	-
chrX	165062	165471	CUT9211	-
chrX	172748	173588	CUT7777	-
chrX	184594	185074	CUT8875	-
chrX	187160	188803	CUT9108	-
chrX	191594	192202	CUT8347	-
chrX	254882	255598	CUT8812	-
chrX	267155	267873	CUT8049	-
chrX	304036	304546	CUT6757	-
chrX	382851	383306	CUT7834	-
chrX	392667	393557	CUT7335	-
chrX	396652	397268	CUT8472	-
chrX	405249	405531	CUT9343	-
chrX	423851	424159	CUT9001	-
chrX	450367	450735	CUT8585	-
chrX	470249	470619	CUT7590	-
chrX	480522	480700	CUT7751	-
chrX	503297	504317	CUT7337	-
chrX	509244	510379	CUT7896	-
chrX	549360	549969	CUT7175	-
chrX	586255	587135	CUT7476	-
chrX	598051	598535	CUT8506	-
chrX	615721	616034	CUT7612	-
chrX	618515	618926	CUT8638	-
chrX	619917	620251	CUT9344	-
chrX	628919	629821	CUT8137	-
chrX	65290	65788	CUT9204	+
chrX	82180	82337	CUT8152	+
chrX	88157	88641	CUT8889	+
chrX	103298	103647	CUT7588	+
chrX	118919	119517	CUT8882	+
chrX	126238	126811	CUT8903	+
chrX	146935	147873	CUT7317	+
chrX	180336	180616	CUT8904	+
chrX	276763	278028	CUT7739	+
chrX	316706	317263	CUT7269	+
chrX	325159	325343	CUT8365	+
chrX	336757	337239	CUT7890	+
chrX	403413	403908	CUT9294	+
chrX	444379	445356	CUT8516	+
chrX	447676	448095	CUT8190	+
chrX	459866	460372	CUT8546	+
chrX	547040	547290	CUT9345	+
chrX	548431	549231	CUT8431	+
chrX	580652	581120	CUT6858	+
chrX	585283	585912	CUT8095	+
chrX	598094	599025	CUT8529	+
chrVII	16460	16813	CUT8868	-
chrVII	24487	25726	CUT8598	-
chrVII	51095	51646	CUT7645	-
chrVII	58131	58508	CUT9075	-
chrVII	87160	87731	CUT9346	-
chrVII	94468	95500	CUT8795	-
chrVII	98069	99268	CUT7764	-
chrVII	124522	124928	CUT8254	-
chrVII	131391	131954	CUT8732	-
chrVII	144964	145238	CUT8786	-
chrVII	157888	158199	CUT7185	-
chrVII	167434	168108	CUT8466	-
chrVII	216389	217003	CUT6844	-
chrVII	276824	277257	CUT6798	-
chrVII	278654	280342	CUT9217	-
chrVII	286229	287358	CUT9285	-
chrVII	288790	289895	CUT9287	-
chrVII	307339	307681	CUT7101	-
chrVII	336455	336769	CUT8735	-
chrVII	376045	376551	CUT7026	-
chrVII	408619	409047	CUT9288	-
chrVII	409470	410193	CUT9289	-
chrVII	451346	451712	CUT8068	-
chrVII	512158	513501	CUT8311	-
chrVII	519531	520359	CUT6828	-
chrVII	522094	522302	CUT9347	-
chrVII	522930	523576	CUT7322	-
chrVII	562567	563027	CUT8832	-
chrVII	588104	588543	CUT8604	-
chrVII	589988	590984	CUT9094	-
chrVII	637297	638582	CUT8409	-
chrVII	651816	652241	CUT7547	-
chrVII	653481	654104	CUT8662	-
chrVII	659418	659702	CUT8223	-
chrVII	710146	710768	CUT8471	-
chrVII	716284	716850	CUT8766	-
chrVII	723282	724463	CUT7815	-
chrVII	739059	739267	CUT7538	-
chrVII	747026	747496	CUT9348	-
chrVII	778171	778943	CUT8541	-
chrVII	818123	818589	CUT7799	-
chrVII	873381	873671	CUT8967	-
chrVII	878453	878964	CUT8214	-
chrVII	942292	942779	CUT7210	-
chrVII	952781	952998	CUT9349	-
chrVII	956400	957863	CUT7641	-
chrVII	1013626	1013950	CUT8623	-
chrVII	56104	57710	CUT7201	+
chrVII	95839	96625	CUT9129	+
chrVII	166920	167606	CUT8672	+
chrVII	190901	191252	CUT7358	+
chrVII	228657	229432	CUT8402	+
chrVII	269107	269685	CUT8076	+
chrVII	280554	280950	CUT8906	+
chrVII	283858	284013	CUT6938	+
chrVII	304071	304498	CUT7007	+
chrVII	365956	366589	CUT8548	+
chrVII	418051	418883	CUT8461	+
chrVII	423672	424252	CUT7766	+
chrVII	440742	441133	CUT7380	+
chrVII	469069	469402	CUT6879	+
chrVII	481029	482166	CUT8053	+
chrVII	551314	551657	CUT7700	+
chrVII	587069	587474	CUT8711	+
chrVII	597665	598382	CUT8027	+
chrVII	608694	609116	CUT9085	+
chrVII	618607	619987	CUT7663	+
chrVII	632855	633841	CUT7014	+
chrVII	660052	660910	CUT8294	+
chrVII	682140	682624	CUT8055	+
chrVII	710534	710978	CUT7482	+
chrVII	716248	716913	CUT9072	+
chrVII	762759	763104	CUT7740	+
chrVII	802762	803020	CUT9350	+
chrVII	816524	817379	CUT8661	+
chrVII	818910	819195	CUT7474	+
chrVII	823041	823263	CUT8327	+
chrVII	828108	828460	CUT7627	+
chrVII	853465	854377	CUT8657	+
chrVII	882035	883144	CUT7410	+
chrVII	930648	931360	CUT8016	+
chrVII	943096	944437	CUT7589	+
chrVII	946663	947401	CUT8818	+
chrVII	962268	962876	CUT7282	+
chrVII	968631	968912	CUT9021	+
chrVII	985075	985497	CUT8011	+
chrVII	994255	995351	CUT7696	+
chrVII	1008915	1009854	CUT9374	+
chrVII	1012312	1012641	CUT8930	+
chrI	8079	8292	CUT6763	-
chrI	9408	10049	CUT7728	-
chrI	10516	12578	CUT7905	-
chrI	43340	43528	CUT7143	-
chrI	111460	111883	CUT7447	-
chrI	127013	127515	CUT8948	-
chrI	18293	18738	CUT9351	+
chrI	32333	32784	CUT9352	+
chrI	44027	45704	CUT9360	+
chrI	76768	76965	CUT6898	+
chrII	35374	35851	CUT8178	-
chrII	44282	45799	CUT7886	-
chrII	86868	87063	CUT7246	-
chrII	151336	152526	CUT7990	-
chrII	213599	214210	CUT8660	-
chrII	272595	272853	CUT7671	-
chrII	273887	274683	CUT8307	-
chrII	276410	277054	CUT8754	-
chrII	316269	316975	CUT7433	-
chrII	358094	358738	CUT8537	-
chrII	368609	368904	CUT7347	-
chrII	384221	384942	CUT9067	-
chrII	424997	425811	CUT8109	-
chrII	509651	510204	CUT8634	-
chrII	511533	511734	CUT8121	-
chrII	516032	516532	CUT8041	-
chrII	525818	526459	CUT9048	-
chrII	645171	645443	CUT8285	-
chrII	686970	687353	CUT8931	-
chrII	702950	704076	CUT7844	-
chrII	721927	722518	CUT8158	-
chrII	743199	743824	CUT7780	-
chrII	79706	80147	CUT6929	+
chrII	144695	145030	CUT8715	+
chrII	172178	172658	CUT8984	+
chrII	266726	268519	CUT7036	+
chrII	280965	281832	CUT8454	+
chrII	285335	285645	CUT7924	+
chrII	298969	299502	CUT6932	+
chrII	300959	301440	CUT9196	+
chrII	312566	313264	CUT7579	+
chrII	322496	322912	CUT6729	+
chrII	341694	342265	CUT8309	+
chrII	345750	346231	CUT7850	+
chrII	352236	352581	CUT8030	+
chrII	354863	355151	CUT8839	+
chrII	357062	357474	CUT8845	+
chrII	383835	384460	CUT8192	+
chrII	399869	400150	CUT8119	+
chrII	402474	402806	CUT8592	+
chrII	421385	422299	CUT7698	+
chrII	450916	451559	CUT9003	+
chrII	460183	461868	CUT6987	+
chrII	467971	468220	CUT7601	+
chrII	469780	470525	CUT8186	+
chrII	548192	548664	CUT7898	+
chrII	558432	558919	CUT7907	+
chrII	645762	645995	CUT9354	+
chrII	665120	665374	CUT9355	+
chrII	681262	681592	CUT8100	+
chrII	689845	690427	CUT8124	+
chrII	697578	699479	CUT7425	+
chrII	717042	718997	CUT9361	+
chrXVI	61876	62418	CUT7722	-
chrXVI	97187	97991	CUT9059	-
chrXVI	128498	129730	CUT8870	-
chrXVI	130720	131253	CUT8411	-
chrXVI	154324	155430	CUT8676	-
chrXVI	181835	182606	CUT8829	-
chrXVI	203627	204109	CUT9356	-
chrXVI	228196	228671	CUT8225	-
chrXVI	230481	231403	CUT7191	-
chrXVI	249423	250861	CUT8566	-
chrXVI	304848	305226	CUT9159	-
chrXVI	362648	363041	CUT8308	-
chrXVI	405570	406725	CUT8045	-
chrXVI	434746	435265	CUT8778	-
chrXVI	461222	462209	CUT8988	-
chrXVI	495948	496283	CUT9305	-
chrXVI	496694	497307	CUT9306	-
chrXVI	507056	507897	CUT8748	-
chrXVI	508882	509263	CUT8817	-
chrXVI	512944	513691	CUT9307	-
chrXVI	643557	643774	CUT6760	-
chrXVI	651421	651765	CUT8501	-
chrXVI	656877	657732	CUT7439	-
chrXVI	660145	660891	CUT8951	-
chrXVI	693660	694416	CUT8815	-
chrXVI	697893	698142	CUT7995	-
chrXVI	711365	712755	CUT8147	-
chrXVI	719188	719505	CUT9357	-
chrXVI	765707	766049	CUT7899	-
chrXVI	770902	772475	CUT7906	-
chrXVI	779101	780396	CUT7694	-
chrXVI	783703	784129	CUT8551	-
chrXVI	842396	842650	CUT8203	-
chrXVI	870121	871025	CUT7747	-
chrXVI	873808	874708	CUT8776	-
chrXVI	896210	896580	CUT8414	-
chrXVI	62994	63116	CUT8926	+
chrXVI	68750	69247	CUT8705	+
chrXVI	97057	97518	CUT7847	+
chrXVI	106952	107761	CUT7157	+
chrXVI	108297	109977	CUT9107	+
chrXVI	118361	119698	CUT7946	+
chrXVI	166415	166787	CUT7981	+
chrXVI	192652	193401	CUT8388	+
chrXVI	206452	207570	CUT7665	+
chrXVI	238699	238981	CUT8346	+
chrXVI	249361	249594	CUT8065	+
chrXVI	291357	291746	CUT9015	+
chrXVI	315032	315220	CUT8505	+
chrXVI	376151	376925	CUT8326	+
chrXVI	393357	393716	CUT7183	+
chrXVI	428523	429189	CUT9210	+
chrXVI	432684	433484	CUT7121	+
chrXVI	435838	436386	CUT8111	+
chrXVI	449399	449828	CUT8281	+
chrXVI	490316	491716	CUT7115	+
chrXVI	507914	508808	CUT8383	+
chrXVI	581514	582090	CUT7407	+
chrXVI	654307	654613	CUT9091	+
chrXVI	688255	689152	CUT8615	+
chrXVI	696545	697191	CUT7524	+
chrXVI	710417	710697	CUT8164	+
chrXVI	732320	733726	CUT8636	+
chrXVI	833828	834185	CUT9359	+
chrXVI	872842	873513	CUT8663	+
chrXVI	884060	884764	CUT6961	+
