# Supplementary material for: Survey of cryptic unstable transcripts in yeast
Source: BMC Genomics. 2016 Apr 26;17:305. doi: 10.1186/s12864-016-2622-5 (PMC4845318; doi:10.1186/s12864-016-2622-5)
Supplement: Additional file 10: Table S2. — Divergent gene-CUT pairs enriched for metabolic process genes. A total of 698 divergent gene-CUT pairs were identified in S288c. The subset of genes in these gene-CUT pairs are enriched for various metabolic processing gene ontologies (GO). P-values are based on the hypergeometric test after Holm-Bonferroni correction using the default background from YeastMine http://yeastmine.yeastgenome.org. The total number of genes in each GO category is listed far right. Table S3. Strains used in this study. A table describing the genotype and mating type of strains used in this study. Table S4. Summary of RNA-seq Read Mapping Results. A table summarizing the read mapping results for each RNA-seq library used in this study. Reported values for total mapped reads corresponds to all uniquely mapped reads after rRNA read removal. Table S5. Fold change conversion to discrete values. The Matlab HMM Toolkit only accepts discrete emission values. Per nucleotide rrp6Δ/WT fold change values were converted to a discrete value according to the table above. Table S6. HMM emission probabilities. The HMM emission probability for each discrete rrp6Δ/WT RNA-seq fold change value (see Table S3) for states 1–10. Because states 2–10 have the same emission probabilities we only show a single iteration of these emission probabilities for simplification. Table S7. HMM transition probabilities. The HMM transition probabilities for states 1–10. Movement through the HM is unidirectional and only two transition probabilities exist for each state. (XLSX 19 kb) [file 12864_2016_2622_MOESM10_ESM.xlsx]

## Sheet: Table S2
Table S2 - Divergent gene-CUT pairs enriched for metabolic process genes
Gene Ontology (GO)	Adjusted p-value	# of Genes	Specific to gene-CUT pairs*
nucleobase-containing small molecule metabolic process [GO:0055086]	0.011139	81	No
phosphorus metabolic process [GO:0006793]	0.011852	125	Yes
phosphate-containing compound metabolic process [GO:0006796]	0.038567	120	Yes
organophosphate metabolic process [GO:0019637]	0.045294	77	Yes
carbohydrate derivative metabolic process [GO:1901135]	0.046665	70	No
alcohol biosynthetic process [GO:0046165]	0.049517	24	Yes
small molecule metabolic process [GO:0044281]	0.05444	133	Yes
ribose phosphate metabolic process [GO:0019693]	0.060834	39	No

## Sheet: Table S3
Table S3 - Strains Used In This Study
Name	Strain	Genotype			Mating Type	Species
BY4742	S288c WT	his3Δ1, lys2Δ0, leu2Δ0, ura3Δ0			MATα	S.cere
yRD004	S288c rrp6Δ	rrp6::KanMX, his3Δ1, leu2Δ0, ura3Δ0, met15Δ0			MATa	S.cere
L6441	S1278b WT	parent: 10512-3C, ura3-52, leu2::hisG, his3::hisG			MATα	S.cere
yRD003	S1278b rrp6Δ	rrp6::KanMX, his3Δ1, leu2Δ0, ura3Δ0			MATa	S.cere
JAY291	JAY291 WT	WT			MATa	S.cere
yJV003	JAY291 rrp6Δ	rrp6::KanMX			MATa	S.cere
N17	N17 WT	HO::lox-Kan-lox			MATα	S.para
yJV009	N17 rrp6Δ	HO::lox-Kan-lox, rrp6::NatMX			MATα	S.para

## Sheet: Table S4
Table S4 - Summary of RNA-seq Read Mapping Results
Sample	Total Reads	Read Mapped
S288c WT Rep1	46335806	11699927
S288c Δrrp6 Rep1	55924394	14110532
S288c WT Rep2	88939591	69459282
S288c Δrrp6 Rep2	64681054	47206854
S1278b WT Rep1	50544215	13604557
S1278b Δrrp6 Rep1	55943913	14241121
S1278b WT Rep2	72758427	45969344
S1278b Δrrp6 Rep2	70108250	49233703
JAY291 WT Rep1	56112514	11983845
JAY291 Δrrp6 Rep1	61736744	11715391
JAY291 WT Rep2	52796101	42994134
JAY291 Δrrp6 Rep2	69628504	50465095
N17 WT Rep3	11214012	9201458
N17 Δrrp6 Rep3	13889306	10008480
N17 WT Rep4	13181032	10655693
N17 Δrrp6 Rep4	19207009	13660614

## Sheet: Table S5
Table S5 - Fold Change Conversion to Discrete Values
Bin	1	2	3	4	5	6	7	8	9
Fold Change	≤ 0.5	(0.5,1]	(1,1.25]	(1.25,1.75]	(1.75,3]	(3,4.5]	(4.5,6]	(6,10]	> 10

## Sheet: Table S6
Table S6 - HMM Emission Probabilities
		Fold Change Discrete Value
Strain	State	1	2	3	4	5	6	7	8	9
S288c	1	0.148289	0.535046	0.154105	0.0603215	0.0576624	0.0257838	0.00611481	0.00764849	0.00502928
	2-10	0.00505015	0.0065202	0.0151205	0.0174905	0.235147	0.217737	0.188186	0.164015	0.150735
S1278b	1	0.233759	0.510799	0.147521	0.0628613	0.0619628	0.029997	0.00788782	0.0106876	0.00871862
	2-10	0.00792804	0.00619899	0.0144146	0.0181516	0.25164	0.252269	0.241748	0.228239	0.260229
JAY291	1	0.204011	0.493875	0.126979	0.063365	0.0772896	0.0456617	0.0121416	0.0148956	0.0110052
	2-10	0.00691912	0.00599361	0.0124074	0.0182971	0.313884	0.384007	0.372119	0.318103	0.328477
N17	1	0.229862	0.490867	0.0962789	0.0610625	0.0905582	0.0513151	0.0132961	0.0177475	0.015367
	2-10	0.00779586	0.00595711	0.00940763	0.0176322	0.36777	0.43155	0.407502	0.379006	0.458668

## Sheet: Table S7
Table S7 - HMM Transition Probabilities
State	1	2	3	4	5	6	7	8	9	10
1	1	3.63241e-07	0	0	0	0	0	0	0	0
2	0	1	9e-13	0	0	0	0	0	0	0
3	0	0	1	9e-13	0	0	0	0	0	0
4	0	0	0	1	9e-13	0	0	0	0	0
5	0	0	0	0	1	9e-13	0	0	0	0
6	0	0	0	0	0	1	9e-13	0	0	0
7	0	0	0	0	0	0	1	9e-13	0	0
8	0	0	0	0	0	0	0	1	9e-13	0
9	0	0	0	0	0	0	0	0	1	9e-13
10	9e-13	0	0	0	0	0	0	0	0	1
