# Supplementary material for: Survey of cryptic unstable transcripts in yeast
Source: BMC Genomics. 2016 Apr 26;17:305. doi: 10.1186/s12864-016-2622-5 (PMC4845318; doi:10.1186/s12864-016-2622-5)
Supplement: Additional file 13: — JAY291 Pseudo-genome Assembly. We used BLAT to find the single best hit for each JAY291 contig to the S288c genome in order to produce a pseudo-genome assembly as required by Pecan. This table lists the JAY291 contigs associated with each S288c chromosome in syntenic order. Asterisks denote contigs for which the reverse compliment sequence was used (see Methods). (XLSX 16 kb) [file 12864_2016_2622_MOESM13_ESM.xlsx]

## Sheet: Sheet1
Chromosome	JAY291 Contig
ChrI	contig543*
	contig579
	contig119_solexaContig1419_400
	contig614
	contig242
	contig161
	contig608
	contig350
	contig509*
	contig403
	contig544
	contig184_190
	contig322
ChrII	contig476*
	contig372
	contig230
	contig191_192
	contig51_151
	contig56
	contig323_212*
	contig250_216_321a*
	contig529
	contig205
	contig76_168*
	contig396*
	contig69
	contig52b
	contig99*
	contig82
	contig246*
	contig219_30
	contig462
	contig90*
	contig504_182_47_59*
	contig406
	contig179*
ChrIII	contig399*
	contig92*
	contig456
	contig210*
	contig195*
	contig193
	contig499
	contig379
	contig112_17*
	contig72*
	contig335
	contig423*
	contig382
	contig473
	contig515*
	contig278*
	contig622*
ChrIV	contig164_611*
	contig526*
	contig2
	contig9*
	contig228
	contig279*
	contig244_25*
	contig317*
	contig520
	contig172_160
	contig283
	contig41*
	contig234*
	contig270
	contig250_216_321b*
	contig267_287*
	contig349*
	contig288
	contig38*
	contig67*
	contig22
	contig114_127
	contig204
	contig116*
	contig334
	contig48_53*
	contig551
	contig416
	contigsolexaContig935_436
	contig16*
	contig129
	contig307
	contig213*
	contig20
	contig411
	contig273*
	contig226_solexaContig2968*
	contig166
	contig378
	contig426_87*
	contig74*
	contig98a*
	contig145
	contig225_49_201
	contig132*
	contig376*
ChrV	contig356
	contig415*
	contig134*
	contig217_603*
	contig229*
	contig65
	contig115*
	contig224
	contig220
	contig214
	contig00599*
	contigsolexaContig685*
	contig143*
	contig194
	contig128
	contig409*
	contig522
	contig181*
	contig595
	contig232_523
	contig371
	contig592
	contig221*
	contig175*
	contig263*
ChrVI	contig424
	contig6_1
	contig602*
	contig513
	contig123
	contig6_2
	contig6_3
	contig6_4
	contig6_5
	contig6_6
	contig6_7
ChrVII	contig215
	contig531
	contig613_163*
	contig408
	contig632*
	contig157
	contig29
	contig121*
	contig105_31*
	contig159
	contig264*
	contig375*
	contig290
	contig57*
	contig173*
	contig154
	contig425_198
	contig359
	contig153*
	contig447
	contig414_343_117a
	contig106*
	contig417*
	contig302
	contig197
	contig457
	contig109*
	contig177b
	contig383*
	contig39
	contig146*
	contig10*
	contig24*
	contig604
	contig77
	contig5_71_3*
	contig450*
	contig600_521
	contig559
ChrVIII	contig488*
	contig174
	contig313
	contig374*
	contig130
	contig125_200
	contig265
	contig441
	contig517
	contig284*
	contig70*
	contigsolexaContig2501_465*
	contig268
	contig141*
	contig21*
	contig271_528
	contig111
	contig514
	contig295*
	contig231
	contig320_309
	contig170
	contig324
	contig186b
	contigsolexaContig1388_185_107*
	contig266*
	contig108
	contig202_508_368
	contig437
	contig583*
	contig490*
	contig367
	contig167_36*
	contig510
ChrIX	contig256*
	contig497*
	contig223_63*
	contig240*
	contig104*
	contig569*
	contig91*
	contig81_152*
	contig303_262*
	contig444
ChrX	contig404*
	contig554*
	contig634*
	contig625
	contig386
	contig55*
	contig8
	contig187
	contig557
	contig397*
	contig158*
	contig40*
	contig428*
	contig183
	contig237_525
	contig568
	contig118
	contig291*
	contig62_37*
	contig218
	contig133*
	contig439_247
ChrXI	contig140_165_348_97_43
	contigsolexaContig2989_solexaContig800*
	contig252
	contig300
	contig122
	contig73
	contig385*
	contig236_6
	contig227*
	contig144*
	contig599_355_351*
	contig253*
	contig75*
	contig558
ChrXII	contig619
	contig448
	contig575
	contig518_80
	contig255
	contig136*
	contig455_solexaContig2821*
	contig259
	contig96_361*
	contig248
	contig100*
	contig570*
	contig272
	contig1*
	contig454_15
	contig538*
	contig631*
	contig325_305*
	contig545*
	contig162*
	contig176_137
	contig419*
	contig110*
	contig238
	contig241*
	contig94*
	contig369*
	contig85
	contig4
	contig530
	contig68*
	contig276
	contig296*
	contig581
	contig395
	contig590
	contig572
ChrXIII	contig507
	contig34*
	contig131*
	contig384_79
	contig299*
	contig434*
	contig19*
	contig245_180*
	contig388
	contig500
	contig233
	contig188*
	contig42*
	contig12
	contig120*
	contig442*
	contig147
	contig452*
	contig269*
	contig124*
	contig533
	contig401*
	contig7*
	contig135*
	contig285*
	contig344
	contig432
ChrXIV	contig609
	contig536*
	contig366*
	contig491*
	contigsolexaContig2002
	contig628*
	contig527*
	contig405*
	contig364*
	contig584
	contig18*
	contig35*
	contig32_89
	contigsolexaContig2073
	contig139*
	contig186a*
	contig208_95
	contig33
	contig390*
	contig483*
	contig103
	contig511_26
	contig612
	contig460
	contig516
	contig293
	contig606
	contig169*
	contig148_292*
	contig258_503_155*
	contig534_138*
	contig636
	contig555_347
	contig239_330*
	contig627
ChrXV	contig312
	contig66
	contig61
	contig394*
	contig46
	contig380*
	contig298
	contig257*
	contig524_598
	contig196_189*
	contig11*
	contig475
	contig171_93*
	contig209_249
	contig222*
	contig459
	contig282*
	contig319
	contig149*
	contig113_88_45*
	contig50_44*
	contigsolexaContig2879_261*
	contig27
	contig280*
	contig199*
	contig512*
	contig83*
	contig60_54_251*
	contig126
	contig547*
	contig363*
	contig502*
	contig586*
	contig623
	contig618*
ChrXVI	contig393*
	contig597
	contig336*
	contig467*
	contig360*
	contig178*
	contig407
	contig392*
	contig333_501*
	contig23
	contig142_58_506*
	contig316*
	contig64
	contig150*
	contig28
	contig260*
	contig98b
	contig52a
	contig101
	contig414_343_117b
	contig315_254
	contig177a
	contig206
	contig275
	contig624
	contig78_solexaContig1554
	contigsolexaContig1214_471
	contig354*
