# Supplementary material for: Survey of cryptic unstable transcripts in yeast
Source: BMC Genomics. 2016 Apr 26;17:305. doi: 10.1186/s12864-016-2622-5 (PMC4845318; doi:10.1186/s12864-016-2622-5)
Supplement: Additional file 16: — Primers Used for RT-qPCR. RT-qPCR primer names and sequences. Primers are specific to either S.cerevisiae (S.cere) or S.paradoxus (S.para), but in some cases could be used in either species background. All primers were named for the nearest or overlapping gene annotation. Those primers labeled “–T” denote the presence of the unique 5′ tagged used for strand-specificity in RT reactions. An asterisk in the final column denotes candidates not requiring strand-specific RT-qPCR; for these candidates qPCR was performed on random hexamer primed cDNA (see Methods). (XLSX 15 kb) [file 12864_2016_2622_MOESM16_ESM.xlsx]

## Sheet: Sheet1
Species	Name	Sequence	6mer cDNA
N/A	Universal Fwd	GGC AGT ATC GTG AAT TCG ATG C
S.cere	SIF2 F1-T	GGC AGT ATC GTG AAT TCG ATG CAG ACG TTT ACC TGC CCA TCC
S.cere	YKU80 F1-T	GGC AGT ATC GTG AAT TCG ATG CGT GTC GGC GGT AAT GAA GGA
S.cere	YKL151C F2-T	GGC AGT ATC GTG AAT TCG ATG CTT GGC CTC CTA CCC TCT TGT
S.cere	YKL151C F1-T	GGC AGT ATC GTG AAT TCG ATG CAA TGA CCG TAC CAG CGT TGT
S.cere	YKL151C R1-T	GGC AGT ATC GTG AAT TCG ATG CAC AGG GGC ACC GTA TTT CAG
S.cere	ACT1 R1-T	GGC AGT ATC GTG AAT TCG ATG CAC CGG CAG ATT CCA AAC CCA
S.cere	ACT1 R1	ACG TGA GTA ACA CCA TCA CCG G
S.cere	ACT1 F1	ACG TCG CCT TGG ACT TCG AAC A
S.cere	SIF2 R1-T	GGC AGT ATC GTG AAT TCG ATG CTC AAT CGT GGA TGG TGT CCC
S.cere	YKU80 R1-T	GGC AGT ATC GTG AAT TCG ATG CGC TAC CGT CCG TTC TAG TCG
S.cere	YKL151C R2-T	GGC AGT ATC GTG AAT TCG ATG CGC TTG ATC GCC CAG GAA TTG
S.cere	YKL151C F1	AAT GAC CGT ACC AGC GTT GT
S.cere	YKL151C R1	ACA GGG GCA CCG TAT TTC AG
S.cere	YKL151C F2	TTG GCC TCC TAC CCT CTT GT
S.cere	YKL151C R2	GCT TGA TCG CCC AGG AAT TG
S.cere	YKU80 F1	GTG TCG GCG GTA ATG AAG GA
S.cere	YKU80 R1	GCT ACC GTC CGT TCT AGT CG
S.cere	SIF2 F1	AGA CGT TTA CCT GCC CAT CC
S.cere	SIF2 R1	TCA ATC GTG GAT GGT GTC CC
S.cere	TKL2 F1	GGC AAT AGC GCA GGC CAA CTT T
S.cere	TKL2 R1	TGC TGC AGG AGC CGT TAG GTT A
S.cere	TKL2 R2	TTG GTG CGT TGG ACC ATC CTC A
S.cere	TRF5 R2	GGT TAA GCT GGT TCG TTT CAC TAG C
S.cere	TRF5 R1	ACG AAC GGG TTA GAG GCT GCA A
S.cere	TRF5 F1	AAC CTC CCA ATC CTC CTG TGT GC
S.cere	MLS1 R2	AGA CTC GGG CTC CTA TCA TCT GG
S.cere	MLS1 F1	TTG CTC AAA TCA GTG GGC GTC G
S.cere	MLS1 R1	AAT TCG CGC TGG CCG CTA AGT A
S.para	YKL151C F3	TGG TCT GCA TTG CAC GTC CCT T
S.para	YKL151C R3	TGA GTT GTT ACG CAG GCT GCA C
S.para	YKL151C F3-T	GGC AGT ATC GTG AAT TCG ATG CTG GTC TGC ATT GCA CGT CCC TT
S.para	YKL151C R3-T	GGC AGT ATC GTG AAT TCG ATG CTG AGT TGT TAC GCA GGC TGC AC
S.para	YKL151C F4	TTG ACC GCC CAC TCT CTT GTT G
S.para	YKL151C R4	GGC AGC TTG ATC GCA CAA GAA C
S.para	YKL151C F4-T	GGC AGT ATC GTG AAT TCG ATG CTT GAC CGC CCA CTC TCT TGT TG
S.para	YKL151C R4-T	GGC AGT ATC GTG AAT TCG ATG CGG CAG CTT GAT CGC ACA AGA AC
S.para	YKU80 F4	ACA ACC AAG TCT TGT ATC TGC GGT
S.para	YKU80 R4	TGT GCT ACC GTC CAT TCT AGT CG
S.para	YKU80 F4-T	GGC AGT ATC GTG AAT TCG ATG CAC AAC CAA GTC TTG TAT CTG CGG T
S.para	YKU80 R4-T	GGC AGT ATC GTG AAT TCG ATG CTG TGC TAC CGT CCA TTC TAG TCG
S.para	SIF2 F2	AGC GAA CGG AGC CAT CCA TC
S.para	SIF2 R2	TGC CTC GGA CGA TGG TAC TCT
S.para	SIF2 F2-T	GGC AGT ATC GTG AAT TCG ATG CAG CGA ACG GAG CCA TCC ATC
S.para	SIF2 R2-T	GGC AGT ATC GTG AAT TCG ATG CTG CCT CGG ACG ATG GTA CTC T
S.para	ACT1 F2	TGA GAG TTG CCC CAG AAG AGC A
S.para	ACT1 R2	ACG TAG AAG GCT GGG ACG TTG A
S.para	ACT1 R2-T	GGC AGT ATC GTG AAT TCG ATG CAC GTA GAA GGC TGG GAC GTT GA
S.cere, S.para	YBR230C_F1	CCG TCC AGC GTC AAA AGA CCC A
S.para	YBR230C_R1	ACC ACA ACG TGA GAT TCT TGA AGG G
S.para	YBR230C_R1-T	GGC AGT ATC GTG AAT TCG ATG CAC CAC AAC GTG AGA TTC TTG AAG GG
S.cere	YBR230C_R1	CCA CAA CGC CAG ATT CTT GAA GGG G
S.cere	YBR230C_R1-T	GGC AGT ATC GTG AAT TCG ATG CCC ACA ACG CCA GAT TCT TGA AGG GG
S.cere	YDL183C_F2	ACT GAA TCT CAA GCG CAC GCA GT	*
S.para	YDL183C_F1	TGG ATC TCA AAT GTA CGC TGC ACA C	*
S.para	YDL183C_R1	AGG ATG GTG CTC GTG GCT AAG T	*
S.cere	YDL183C_R2	TTG ATC TCT CCA AGG TTA GCC GCC	*
S.cere	YDR234W_F3	CCA GGC CCT AGA ACT GTG GAA CGA
S.para	YDR234W_F3	AGG TTC TGA CCC CTC AAC CAG GTC
S.cere	YDR234W_R3	AGC TAG TTT TGC GCT GCC TCT T
S.para	YDR234W_R3	GCT AGT TTC GCA CTA CCT CTT ACG G
S.para	YDR234W_R3-T	GGC AGT ATC GTG AAT TCG ATG CGC TAG TTT CGC ACT ACC TCT TAC GG
S.cere	YDR234W_R3-T	GGC AGT ATC GTG AAT TCG ATG CAG CTA GTT TTG CGC TGC CTC TT
S.cere	YDR518W_F1	GAC ACT TCA GAA TCC TTG GCC TGG T
S.cere (S1278b)	YDR518W_F1.2	GAC ACT TCA GAA TCC TTA GCC TGG T
S.para	YDR518W_F1	CAT GCA CGG TGT CCT CTG TAG AC
S.para	YDR518W_R1	AGG TAC GCA TCA TAT TGA CGG CCA
S.cere	YDR518W_R1	GGT ACA CAT CAC ATT GAC GGC CAG
S.para	YDR518W_R1	GGC AGT ATC GTG AAT TCG ATG CAG GTA CGC ATC ATA TTG ACG GCC A
S.cere	YDR518W_R1-T	GGC AGT ATC GTG AAT TCG ATG CGG TAC ACA TCA CAT TGA CGG CCA G
S.cere	YHL028W_F1	TGG GTC TAG CCT CTG ATC CAC CA
S.para	YHL028W_F1_N17	TCC ACC AGT ACC GTG TCT TCG C
S.cere	YHL028W_R1	ACG TTG GCA AGC CCA TTT CAC GA
S.para	YHL028W_R1	GCA AGC CCA TTT CAC GAC CCT
S.para	YHL028W_R1-T	GGC AGT ATC GTG AAT TCG ATG CGC AAG CCC ATT TCA CGA CCC T
S.cere	YHL028W_R1-T	GGC AGT ATC GTG AAT TCG ATG CAC GTT GGC AAG CCC ATT TCA CGA
S.cere	YLR039C_F1	AGA GCT TTG CTT TCC TCA GTC CCT
S.para	YLR039C_F1	GCC TTT TGG ACC AAT TGT GTG TTG T
S.para	YLR039C_R1	TGA CAA GTG CTG CGA ACG CT
S.para	YLR039C_R1-T	GGC AGT ATC GTG AAT TCG ATG CTG ACA AGT GCT GCG AAC GCT
S.cere	YLR039C_R1	TGA GGC TAA AAT GCT TGG CGT ACT T
S.cere	YLR039C_R1-T	GGC AGT ATC GTG AAT TCG ATG CTG AGG CTA AAA TGC TTG GCG TAC TT
S.cere	YLR449W_F1	GCA ATG GCT CGC TAG GAC AGC A
S.para	YLR449W_F1	ACC GCA AGT ATG CGA TTG CAG C
S.para	YLR449W_R1	AGG GTT CAG GAT TAG GCC GTC ACC
S.para	YLR449W_R1-T	GGC AGT ATC GTG AAT TCG ATG CAG GGT TCA GGA TTA GGC CGT CAC C
S.cere	YLR449W_R1	ATC AGG TCA TCG CCG TTC TGG G
S.cere	YLR449W_R1-T	GGC AGT ATC GTG AAT TCG ATG CAT CAG GTC ATC GCC GTT CTG GG
S.cere	YNL146C-A_F1	GGC TTT AGA CTT CAA ATC GCG GTG
S.para	YNL146C-A_F1	ACA TCA GAA CCT TCG GCG GAA CT
S.para	YNL146C-A_R1	CAC TGA ACT GAT CTC CAA AAA CGC A
S.para	YNL146C-A_R1-T	GGC AGT ATC GTG AAT TCG ATG CCA CTG AAC TGA TCT CCA AAA ACG CA
S.cere	YNL146C-A_R1	AAG TTC CGC CGA AGG TTC TGA
S.cere	YNL146C-A_R1-T	GGC AGT ATC GTG AAT TCG ATG CAA GTT CCG CCG AAG GTT CTG A
S.cere	YNL250W_F1	TTG CCT TGT CTC GTG CGC TAG T	*
S.para	YNL250W_F1	ATA GCT TTT CCG CAC CCC GTG T	*
S.para	YNL250W_R1	AAC CGC GAG ATG AAG CCA TTT CT	*
S.cere	YNL250W_R1	AGG GAC AAG ATG AAA ACC GGA ACC T	*
S.cere	YNR049C_F1	TCC TGG GAA CCC CTG GAA AGG A
S.para	YNR049C_F1	TCC CCT AAC CAA CCT GGG AAC C
S.cere	YNR049C_R1	TTC CCA AGA AGG ATC CGG GCG A
S.para	YNR049C_R1	TCA GGA AGG GTC TGG GCG ATT
S.para	YNR049C_R1-T	GGC AGT ATC GTG AAT TCG ATG CTC AGG AAG GGT CTG GGC GAT T
S.cere	YNR049C_R1-T	GGC AGT ATC GTG AAT TCG ATG CTT CCC AAG AAG GAT CCG GGC GA
S.cere	YOR336W_F2	GCT CAG CAC GCT CTG TCT TAC G
S.para	YOR336W_F1	ACC GAA GTG CTT GCT GTT ATC GT	*
S.para	YOR336W_R1	ACG TAG CAC AGA AGG CGC TGA A	*
S.cere	YOR336W_R2	ACA GAG GCA CTC ACA CTG ATA CGT C
S.cere	YOR336W_R2-T	GGC AGT ATC GTG AAT TCG ATG CAC AGA GGC ACT CAC ACT GAT ACG TC
S.cere	URA2_F1	ACC AGG CGC CAA AGG AAA ATG C	*
S.cere	URA2_R1	TGC ATC CTC CGC GGC ATC TAA A	*
S.cere	18s_F1	TCA CTA CCT CCC TGA ATT AGG ATT G	*
S.cere	18s_R1	AGA AAC GGC TAC CAC ATC CAA	*
S.cere	usURA2_F1	ATT CAC CAG CGA CGG ATT TCT CAG	*
S.cere	usURA2_R1	TGC TTT CGT CAT CGT CAA CGC CA	*
